# Supplementary material for: CD45 pre-exclusion from the tips of T cell microvilli prior to antigen recognition
Source: Nat Commun. 2021 Jun 23;12:3872. doi: 10.1038/s41467-021-23792-8 (PMC8222282; doi:10.1038/s41467-021-23792-8)
Supplement: Supplementary file 9 — Source Data [file 41467_2021_23792_MOESM9_ESM.xlsx]

## Sheet: Figure 2g
CD45 intensity (median)
distance (nm)	mean	SD		cell1	cell2	cell3	cell4	cell5	cell6	cell7	cell8	cell9	cell10	cell11	cell12	cell13	cell14	cell15	cell16	cell17	cell18	cell19	cell20	cell21	cell22	cell23	cell24	cell25	cell26	cell27	cell28	cell29	cell30	cell31	cell32	cell33	cell34	cell35
0	0.00708032	0.0263524		0	0	0	0	0	0	0	0	0	0	0	0	0.133331	0	0	0	0.0799979	0	0	0	0	0	0	0	0	0.0344824	0	0	0	0	0	0	0	0	0
12.5	0.00384246	0.0177175		0	0	0	0	0	0	0	0	0	0	0	0	0.100003	0	0	0	0	0	0	0	0	0	0	0	0	0.0344836	0	0	0	0	0	0	0	0	0
25	0.00413365	0.0143829		0	0	0	0	0	0	0	0	0	0	0	0	0.0689643	0	0	0	0.039999	0	0	0	0	0	0	0	0	0.0357146	0	0	0	0	0	0	0	0	0
37.5	0.00403276	0.014		0	0	0	0	0	0	0	0	0	0	0	0	0.0666655	0	0	0	0.039999	0	0	0	0	0	0	0	0	0.0344822	0	0	0	0	0	0	0	0	0
50	0.00512625	0.0151192		0	0	0	0	0	0	0	0	0	0	0	0	0.0666684	0	0	0	0.039999	0	0.037037	0	0	0	0	0	0	0.0357146	0	0	0	0	0	0	0	0	0
62.5	0.00893146	0.0224875		0	0	0	0	0	0	0	0	0	0	0	0	0.0999983	0	0	0.033334	0.0400005	0	0.0400004	0	0	0	0.0303026	0	0	0.0689652	0	0	0	0	0	0	0	0	0
75	0.00944479	0.0236361		0	0	0	0	0	0	0	0	0	0	0	0	0.103449	0	0	0.0384621	0.0416653	0	0.0416677	0	0	0	0.0312493	0	0	0.0740741	0	0	0	0	0	0	0	0	0
87.5	0.0163537	0.0344875		0	0	0	0	0	0	0	0	0	0	0	0	0.137932	0	0.0399993	0.0714309	0.0416681	0	0.0769221	0	0	0	0.0588213	0	0	0.107144	0	0	0	0	0	0.0384609	0	0	0
100	0.0242415	0.0374921		0	0	0	0	0	0	0.0769228	0	0	0	0	0.0384611	0.14286	0	0.040001	0.0769243	0.0434776	0	0.0833313	0.0416667	0.0434781	0	0.0588251	0	0	0.115387	0	0	0	0	0	0.0416653	0	0	0.0454536
112.5	0.0313181	0.043824		0	0.010811	0	0.0126584	0.0217393	0	0.0909095	0	0	0	0	0.0740719	0.16666	0.027027	0.040001	0.100003	0.0434799	0	0.0833317	0.0454537	0.052633	0	0.0625	0	0	0.137932	0	0	0	0	0	0.0769248	0	0	0.0499986
125	0.0414563	0.0513192		0	0.037268	0	0.0384624	0.0652146	0	0.130432	0.0370376	0	0	0	0.0769255	0.178572	0.0294122	0.076921	0.103448	0.0833324	0	0.11111	0.0526316	0.0588262	0	0.0689672	0	0	0.17241	0	0	0	0	0	0.0800012	0	0	0.0500004
137.5	0.0520533	0.0566666		0	0.0594607	0	0.0632919	0.106382	0	0.153846	0.0384628	0	0	0	0.113248	0.178575	0.0540539	0.0769263	0.115386	0.0869563	0.0400015	0.124998	0.0800012	0.0999973	0	0.090909	0	0	0.172411	0	0	0	0	0	0.0800029	0	0	0.0869583
150	0.0620153	0.06189		0	0.0747138	0	0.087501	0.139538	0	0.159995	0.0740723	0	0	0	0.119999	0.199997	0.0606087	0.0800019	0.133337	0.120001	0.0476176	0.153843	0.0833338	0.111113	0.0434782	0.0909124	0	0	0.178568	0	0.0333348	0	0	0	0.0833347	0	0	0.0952335
162.5	0.0716975	0.0672487		0.0113634	0.103095	0	0.103897	0.152175	0	0.181813	0.076926	0	0.0249993	0	0.148147	0.206898	0.0810809	0.0800019	0.148146	0.125004	0.0526301	0.166663	0.0952348	0.130434	0.0454532	0.100003	0	0	0.193546	0	0.0666667	0	0	0	0.119996	0	0	0.0952387
175	0.0838385	0.0700957		0.0365837	0.113516	0	0.118424	0.162795	0	0.192312	0.115389	0.0270268	0.04762	0	0.153844	0.214286	0.0909129	0.119998	0.153849	0.159998	0.0909133	0.18518	0.0952348	0.157895	0.0454535	0.11765	0	0	0.192302	0	0.0937516	0	0	0	0.120003	0.0294123	0	0.0999966
187.5	0.0959644	0.0738023		0.0595257	0.137933	0.028572	0.147055	0.166663	0	0.200002	0.148145	0.0277791	0.0526319	0	0.153847	0.233337	0.10811	0.153842	0.172406	0.166659	0.0999968	0.192307	0.120002	0.173911	0.0869546	0.121217	0	0	0.214282	0	0.103446	0	0.0294129	0	0.125001	0.0357134	0	0.100003
200	0.105951	0.0757098		0.082366	0.161294	0.0571413	0.153851	0.170212	0	0.200002	0.153852	0.0294123	0.0731715	0	0.153851	0.233337	0.121217	0.159997	0.185182	0.17391	0.125004	0.192314	0.125001	0.176479	0.0909069	0.147053	0	0	0.23333	0	0.125002	0	0.0571445	0	0.153842	0.037038	0	0.136366
212.5	0.12359	0.0783937		0.0967747	0.183049	0.0869525	0.17911	0.19047	0	0.227266	0.185179	0.055557	0.0789479	0.0303026	0.18518	0.241385	0.135134	0.166667	0.200003	0.199995	0.142853	0.208339	0.157895	0.222217	0.130432	0.156246	0.0285705	0	0.23333	0	0.147063	0	0.0624987	0	0.153853	0.0689663	0.0285708	0.142858
225	0.137088	0.0790252		0.126507	0.208795	0.0999954	0.197374	0.191487	0	0.240002	0.185188	0.0810803	0.102565	0.0303044	0.192302	0.266656	0.147061	0.199998	0.206887	0.217388	0.149995	0.222223	0.16666	0.227273	0.136363	0.176471	0.0571407	0	0.241377	0.0399992	0.166674	0	0.0833341	0	0.160006	0.0714262	0.0555571	0.150001
237.5	0.153983	0.0765293		0.14286	0.227032	0.142851	0.21519	0.208333	0.0312502	0.272735	0.192314	0.0833335	0.11905	0.0312505	0.192308	0.266669	0.162161	0.200005	0.206902	0.240003	0.181825	0.239995	0.166661	0.238092	0.173905	0.187495	0.0810778	0.025	0.259259	0.0416666	0.193552	0.0322586	0.0833321	0.0500018	0.166661	0.0937489	0.0588215	0.181822
250	0.175905	0.0727225		0.162792	0.245036	0.166665	0.22915	0.217393	0.133339	0.280003	0.21739	0.10526	0.139531	0.0606088	0.222217	0.275864	0.176473	0.239998	0.222219	0.279993	0.199998	0.25	0.181815	0.272723	0.173919	0.205888	0.105263	0.0499994	0.275856	0.0434771	0.206899	0.0588247	0.0909075	0.0952366	0.192314	0.103449	0.0857156	0.190477
262.5	0.187685	0.0732996		0.171057	0.270265	0.187496	0.233769	0.229166	0.133327	0.3077	0.230764	0.111112	0.14286	0.0625	0.230764	0.28572	0.194453	0.240002	0.233337	0.291663	0.217388	0.269233	0.200008	0.277783	0.181817	0.218753	0.10811	0.0731691	0.275856	0.0833325	0.233344	0.0666654	0.09375	0.105261	0.200005	0.117649	0.0909114	0.199998
275	0.200883	0.069646		0.189191	0.291394	0.200003	0.243598	0.224481	0.133318	0.318191	0.230778	0.117649	0.157895	0.0909085	0.230764	0.285722	0.210527	0.269229	0.241369	0.312175	0.227284	0.269239	0.208336	0.294131	0.181824	0.242421	0.131579	0.0952352	0.275861	0.0869552	0.242421	0.088237	0.117646	0.142855	0.208327	0.142854	0.111115	0.217387
287.5	0.211357	0.0730485		0.197374	0.318715	0.214276	0.250004	0.23404	0.0769258	0.318187	0.230777	0.135135	0.174997	0.0967681	0.230765	0.300003	0.216216	0.279997	0.250008	0.347825	0.239988	0.28001	0.217381	0.315794	0.217399	0.249993	0.142858	0.100004	0.275861	0.124999	0.25806	0.0967769	0.124997	0.149994	0.217396	0.172415	0.114287	0.227277
300	0.226043	0.0685097		0.207308	0.335161	0.218746	0.249997	0.234042	0.199977	0.320007	0.259263	0.13889	0.174995	0.125001	0.23077	0.300003	0.243237	0.280007	0.266656	0.359991	0.238095	0.296298	0.239998	0.347814	0.227266	0.264711	0.166662	0.125002	0.275869	0.125001	0.266662	0.114289	0.138893	0.149994	0.230762	0.178567	0.131583	0.249993
312.5	0.233868	0.0676758		0.219783	0.340657	0.222231	0.250003	0.238094	0.214278	0.333335	0.259263	0.14706	0.174995	0.156245	0.230771	0.300005	0.243257	0.307691	0.266671	0.360004	0.249992	0.307694	0.249992	0.363626	0.227267	0.272737	0.171423	0.146338	0.275869	0.130431	0.275866	0.121216	0.156248	0.150002	0.239999	0.18519	0.135129	0.262013
325	0.245104	0.0681726		0.226664	0.350258	0.242419	0.249994	0.229176	0.266678	0.320007	0.269223	0.147059	0.179489	0.161285	0.230767	0.300003	0.27027	0.320005	0.27585	0.359995	0.272738	0.319994	0.263146	0.388879	0.227276	0.281254	0.184209	0.15	0.307684	0.16666	0.285711	0.133333	0.156254	0.157897	0.249992	0.205885	0.142854	0.285715
337.5	0.255027	0.0693066		0.238103	0.360535	0.242419	0.262504	0.232564	0.307692	0.346152	0.269225	0.147062	0.184209	0.181823	0.230771	0.300003	0.272739	0.33333	0.27585	0.359991	0.285714	0.333331	0.260873	0.409097	0.260858	0.294118	0.199992	0.153852	0.310342	0.16667	0.290317	0.147057	0.166674	0.190473	0.249992	0.218747	0.142861	0.300002
350	0.263722	0.0702257		0.253157	0.368138	0.272722	0.265826	0.232555	0.357151	0.346165	0.269223	0.142855	0.18605	0.181815	0.230775	0.300005	0.303041	0.320008	0.275857	0.359995	0.29999	0.346143	0.260873	0.421041	0.272716	0.30303	0.210526	0.153852	0.321431	0.208325	0.303028	0.161293	0.176474	0.210521	0.250004	0.214286	0.147053	0.304354
362.5	0.272316	0.0724671		0.273818	0.373633	0.266671	0.278481	0.255318	0.399982	0.359998	0.269223	0.162162	0.186042	0.181812	0.230777	0.310345	0.305556	0.320012	0.275857	0.374983	0.299992	0.370361	0.263166	0.421054	0.272721	0.303041	0.216224	0.170728	0.333328	0.208335	0.322574	0.166667	0.194446	0.210527	0.269237	0.218747	0.147053	0.318188
375	0.283868	0.0764164		0.29333	0.385974	0.294122	0.278485	0.270833	0.466614	0.360003	0.259263	0.166667	0.190474	0.181817	0.230775	0.321435	0.324316	0.360005	0.275864	0.391303	0.299992	0.370367	0.272722	0.428565	0.285704	0.3125	0.236841	0.174998	0.333346	0.24999	0.333329	0.176474	0.205881	0.210532	0.291657	0.21875	0.166668	0.315781
387.5	0.293037	0.0806293		0.306812	0.394548	0.312494	0.278485	0.282597	0.533273	0.360003	0.259251	0.184205	0.190474	0.187494	0.259252	0.333321	0.324316	0.360009	0.300005	0.391306	0.31819	0.374996	0.280004	0.428565	0.272731	0.322578	0.243233	0.179481	0.346166	0.260856	0.354849	0.181824	0.218743	0.210535	0.307699	0.222228	0.171425	0.304354
400	0.30168	0.0805143		0.322582	0.399992	0.314277	0.291143	0.279066	0.533273	0.384614	0.269223	0.189193	0.19048	0.187503	0.269224	0.333337	0.315781	0.384605	0.310351	0.400005	0.333323	0.384621	0.280004	0.431666	0.272736	0.323517	0.236843	0.195127	0.357146	0.291664	0.375006	0.199995	0.222228	0.238084	0.320008	0.241371	0.176469	0.304352
412.5	0.304207	0.0761019		0.342114	0.41666	0.305567	0.291139	0.272723	0.466614	0.400004	0.296286	0.194445	0.199995	0.193542	0.269232	0.344822	0.305575	0.375019	0.321439	0.416675	0.318197	0.384621	0.280011	0.444447	0.272731	0.312493	0.243252	0.199998	0.370385	0.291673	0.379316	0.199995	0.228578	0.238084	0.320005	0.241382	0.194438	0.315781
425	0.310693	0.0759742		0.351653	0.428567	0.305553	0.287489	0.282597	0.461538	0.409078	0.307685	0.216219	0.210528	0.193548	0.269237	0.34483	0.305556	0.38461	0.310347	0.439988	0.31819	0.416656	0.280006	0.434781	0.304334	0.323529	0.257134	0.200003	0.366671	0.291676	0.380838	0.200002	0.25	0.238092	0.320005	0.25	0.199996	0.333317
437.5	0.311888	0.0701769		0.362645	0.441384	0.303024	0.289481	0.285722	0.384642	0.409103	0.307698	0.222233	0.230772	0.212114	0.279998	0.357153	0.303043	0.384626	0.307697	0.434776	0.318195	0.407409	0.285705	0.434781	0.304341	0.333342	0.263159	0.200001	0.379307	0.29167	0.379301	0.205882	0.264716	0.238092	0.320008	0.249996	0.20588	0.318188
450	0.315384	0.0686835		0.35463	0.438701	0.28572	0.294114	0.291678	0.355052	0.423075	0.333322	0.231928	0.236842	0.212127	0.269228	0.366672	0.323534	0.384605	0.310347	0.439989	0.318197	0.416662	0.304351	0.444453	0.304359	0.344838	0.264702	0.200001	0.36668	0.29167	0.354849	0.2258	0.277785	0.250002	0.333321	0.249992	0.205886	0.333334
462.5	0.32037	0.0683552		0.344826	0.437091	0.305567	0.287503	0.282614	0.384615	0.423075	0.346147	0.243248	0.236844	0.21212	0.269228	0.366676	0.342096	0.38461	0.33332	0.439988	0.333323	0.423075	0.315789	0.449988	0.318172	0.352928	0.277767	0.200005	0.354833	0.291676	0.357139	0.228568	0.281246	0.250004	0.333323	0.249997	0.222223	0.333331
475	0.32121	0.0681287		0.340903	0.43225	0.333316	0.285717	0.292188	0.266637	0.434772	0.346161	0.250001	0.238092	0.218747	0.269232	0.392865	0.342866	0.399996	0.344812	0.440005	0.333333	0.423087	0.315799	0.444453	0.304359	0.352941	0.289473	0.205137	0.357136	0.304332	0.35295	0.233329	0.28125	0.250004	0.346162	0.249992	0.222228	0.347831
487.5	0.324521	0.0711845		0.337212	0.430569	0.333339	0.289481	0.304341	0.214284	0.439998	0.346166	0.250006	0.2381	0.218747	0.269237	0.399993	0.351353	0.399997	0.34483	0.458318	0.333343	0.428556	0.315781	0.470595	0.318174	0.352941	0.305547	0.214283	0.357146	0.30434	0.357139	0.242419	0.294121	0.263167	0.34617	0.25	0.228566	0.34999

## Sheet: Figure 2h
CD45 intensity (median)
Tip	Col	CB
0	0.250008	0.345249
0.0344826	0.252872	0.310343
0.0108695	0.239128	0.304345
0	0.23656	0.322582
0	0.21429	0.362645
0	0.208794	0.39561
0	0.147722	0.420441
0	0.193178	0.329539
0	0.209304	0.313956
0	0.182919	0.365837
0	0.189868	0.316446
0	0.197371	0.328951
0	0.229734	0.351357
0	0.162162	0.364864
0	0.094594	0.351349
0	0.0945925	0.364857
0	0.133332	0.33333
0	0.142852	0.363623
0	0.217946	0.269227
0	0.22369	0.421064
0.00485455	0.247582	0.417492
0	0.250004	0.392864
0	0.226809	0.386606
0.0378386	0.221626	0.41082
0.0439568	0.2033	0.390116
0	0.230769	0.346153
0	0.269228	0.291206
0	0.339086	0.316097
0	0.333341	0.304101
0	0.303567	0.345233
0.0299402	0.299402	0.389223
0.00621133	0.310567	0.428582
0	0.318744	0.431241
0	0.341929	0.406444
0	0.310805	0.425668
0	0.251694	0.360535
0	0.215284	0.375011
0	0.241382	0.358625
0	0.192055	0.311262
0	0.200004	0.354846
0	0.344825	0.344825
0	0.321446	0.428595
0.0606048	0.333326	0.515141
0	0.333318	0.499977
0	0.200003	0.43334
0	0.166668	0.400002
0	0.242419	0.363629
0	0.314291	0.342863
0	0.285708	0.37142
0	0.249987	0.388868
0	0.200005	0.428583
0	0.194443	0.388886
0	0.166673	0.388904
0	0.114283	0.399989
0	0.176473	0.352946
0	0.187496	0.406242
0.125002	0.187503	0.406255
0	0.321414	0.428552
0	0.0434763	0.34781
0	0	0.326093
0	0.285717	0.324679
0	0.278485	0.291143
0	0.227851	0.303801
0	0.192314	0.294881
0	0.227856	0.240515
0	0.224991	0.287489
0	0.225003	0.300005
0	0.240506	0.341772
0	0.237503	0.312504
0.0128201	0.269223	0.269223
0	0.243595	0.307699
0	0.259737	0.324671
0.118424	0.22369	0.315798
0.135136	0.216218	0.378381
0	0.236108	0.402772
0.0140846	0.239439	0.380285
0	0.242854	0.371424
0	0.235291	0.294114
0	0.176466	0.294111
0	0.17911	0.268665
0	0.170212	0.446807
0	0.187507	0.750029
0	0.1875	0.562499
0	0.224496	0.571445
0	0.346925	0.673442
0	0.297874	0.617025
0.0434785	0.30435	0.543482
0.0416683	0.187507	0.458352
0.0212764	0.148935	0.425528
0	0.173909	0.391296
0.0434791	0.239135	0.369573
0.23912	0.260858	0.282597
0	0.25582	0.418614
0	0.238094	0.452378
0	0.243915	0.536614
0	0.309532	0.476203
0.0227269	0.227269	0.499993
0	0.214279	0.452366
0	0.255811	0.383716
0	0.238095	0.404761
0	0.0714259	0.999963
0	0.142852	0.499983
0	0	0.538499
0	0	0.846213
0	0	0.692308
0	0	0.428578
0	0	0.333318
0	0	0.400038
0	0	0.285721
0	0	0.411804
0	0	0.411774
0.599932	0	0.533273
0.366682	0	0.533356
0	0	0.562504
0.0909119	0.181824	0.500015
0.0454547	0.136364	0.545457
0.136359	0.181813	0.499984
0	0.227279	0.54547
0	0.227266	0.499984
0	0.318182	0.5
0	0.272726	0.454544
0.0434784	0.304349	0.478263
0	0.347818	0.478249
0	0.375002	0.416669
0.0800007	0.320003	0.480004
0.192314	0.307702	0.461553
0.0384614	0.346153	0.423075
0	0.319998	0.439998
0	0.3077	0.423087
0.0800017	0.280006	0.440009
0	0.279991	0.399987
0	0.280003	0.440004
0.0400004	0.320003	0.440004
0.0384614	0.307691	0.384614
0	0.192311	0.423085
0	0.185188	0.444451
0	0.230777	0.423091
0	0.192302	0.423064
0	0.192304	0.423068
0	0.185181	0.444434
0	0.185179	0.370358
0	0.153846	0.423075
0	0.18518	0.333325
0	0.192315	0.461556
0	0.230776	0.42309
0	0.230776	0.346163
0	0.230764	0.346145
0	0.240002	0.320003
0	0.24999	0.416651
0	0.249991	0.374987
0	0.249997	0.374996
0	0.208326	0.374986
0	0.173912	0.391301
0	0.217396	0.434793
0.0588243	0.205885	0.41177
0.0588246	0.235299	0.529422
0	0.235289	0.441167
0.0277791	0.222233	0.361128
0	0.222223	0.388891
0	0.205882	0.294118
0	0.194449	0.333342
0	0.194445	0.38889
0	0.194443	0.499996
0	0.194443	0.388885
0	0.199997	0.457136
0	0.171425	0.457133
0	0.135137	0.513519
0	0.162162	0.432432
0	0.162166	0.405414
0	0.194442	0.388883
0	0.189189	0.378378
0	0.18421	0.421052
0	0.216214	0.405402
0	0.21052	0.394726
0	0.157891	0.368413
0	0.105262	0.394731
0	0.105263	0.5
0	0.157894	0.447365
0	0.13158	0.394739
0	0.174997	0.449992
0	0.153848	0.435902
0	0.149996	0.399989
0	0.195127	0.390255
0	0.175	0.4
0	0.195121	0.439022
0	0.16667	0.547629
0	0.142855	0.547612
0	0.14286	0.42858
0	0.186042	0.372084
0	0.209296	0.488357
0	0.209306	0.395355
0	0.21429	0.59525
0	0.186044	0.581386
0	0.195124	0.463419
0	0.0967707	0.548367
0	0.161285	0.483855
0	0.0645175	0.51614
0	0.0312506	0.531261
0	0.064516	0.516128
0	0.0645121	0.516097
0	0.093747	0.437486
0	0.181816	0.484842
0	0.156245	0.531233
0	0.151515	0.454544
0	0.124998	0.437494
0	0.125	0.4375
0	0.15151	0.45453
0	0.121218	0.424261
0	0.0909075	0.454537
0	0.0937511	0.500006
0	0.125002	0.531258
0	0.0937505	0.562503
0	0.121211	0.575754
0	0.0909115	0.484861
0	0.230763	0.423065
0	0.230777	0.461553
0	0.222216	0.444432
0	0.185184	0.481478
0	0.178569	0.464281
0	0.185181	0.518506
0	0.222228	0.444457
0.0370361	0.222217	0.518506
0	0.230771	0.500003
0.0399998	0.199999	0.519997
0.115387	0.15385	0.500012
0.0769222	0.153844	0.499994
0	0.153845	0.499996
0.0370359	0.148144	0.481467
0.0740762	0.148152	0.444457
0.0384606	0.115382	0.499988
0	0.185184	0.555552
0	0.192305	0.576914
0	0.192308	0.500002
0	0.200003	0.440006
0.166671	0.266674	0.300008
0.166664	0.299995	0.333328
0.233339	0.333342	0.333342
0.16666	0.366653	0.366653
0.133335	0.36667	0.400004
0.100002	0.366674	0.366674
0.137934	0.344835	0.344835
0.133335	0.333338	0.333338
0.206894	0.275859	0.344824
0.100001	0.300003	0.333337
0.107145	0.321435	0.321435
0.178575	0.35715	0.42858
0.148153	0.370382	0.370382
0.14286	0.35715	0.392865
0.103448	0.344827	0.413793
0.0714286	0.321429	0.428572
0.0714305	0.357153	0.428583
0.0689643	0.275857	0.310339
0.034483	0.275864	0.379313
0.068966	0.310347	0.34483
0.029412	0.264708	0.411768
0	0.272737	0.393953
0	0.181826	0.424261
0	0.235297	0.382358
0	0.303043	0.393956
0.0285721	0.257149	0.371438
0.0270264	0.243237	0.378369
0.0263158	0.263158	0.394737
0.0270273	0.270273	0.40541
0	0.270268	0.432429
0.027027	0.27027	0.432432
0	0.216223	0.486501
0	0.189184	0.459448
0	0.222222	0.416667
0	0.243257	0.432457
0	0.277795	0.416693
0	0.250011	0.444465
0.0270276	0.189193	0.405414
0	0.135132	0.432421
0	0.131575	0.421041
0.0399993	0.199996	0.599989
0	0.240001	0.600002
0.0399992	0.199996	0.679986
0	0.200005	0.640015
0	0.160006	0.600022
0	0.166665	0.499994
0	0.239998	0.439995
0	0.279998	0.479997
0	0.269242	0.423095
0.038461	0.269227	0.461531
0.0800019	0.280007	0.44001
0.0384626	0.269238	0.423089
0	0.400004	0.560005
0.0769226	0.307691	0.461536
0	0.269224	0.461526
0	0.320005	0.520008
0	0.280003	0.480004
0.0833376	0.291682	0.416688
0.125	0.291667	0.458333
0.0800012	0.320005	0.440006
0.0714309	0.285724	0.642878
0	0.310331	0.620662
0.0666678	0.333339	0.60001
0.100002	0.333338	0.566675
0.0666684	0.300008	0.533347
0.100002	0.300005	0.566676
0.0999962	0.299989	0.633309
0	0.299987	0.599975
0	0.299991	0.533318
0	0.310347	0.551728
0	0.310351	0.551735
0	0.344827	0.517241
0.0689643	0.379304	0.620679
0.0344837	0.344837	0.586223
0.142853	0.392847	0.64284
0.11111	0.370367	0.629624
0.0384621	0.384621	0.653856
0.148146	0.333328	0.62962
0.153849	0.346159	0.692318
0.148146	0.370364	0.666656
0.0833343	0.29167	0.625007
0.080001	0.280003	0.600007
0	0.333345	0.66669
0.020834	0.333344	0.666687
0	0.347839	0.739158
0	0.291677	0.708358
0	0.249989	0.666636
0	0.291659	0.66665
0	0.291663	0.666659
0	0.34783	0.652181
0.119997	0.319992	0.599984
0.159996	0.319992	0.559985
0.179998	0.319996	0.559993
0	0.320004	0.560007
0	0.279993	0.599985
0	0.291663	0.583327
0.0416653	0.291657	0.583314
0.173913	0.304347	0.652172
0.173914	0.347828	0.521742
0.17391	0.347821	0.521731
0	0.360014	0.52002
0	0.319983	0.559971
0	0.291677	0.583354
0	0.250003	0.666674
0	0.250007	0.583351
0	0.260865	0.608686
0	0.318194	0.636388
0	0.31819	0.636379
0	0.318197	0.636394
0	0.318196	0.636393
0	0.285714	0.714286
0	0.285701	0.619018
0	0.285706	0.619029
0	0.285714	0.619048
0	0.29999	0.549982
0	0.299992	0.499986
0	0.299989	0.599977
0	0.299997	0.549994
0	0.368433	0.578967
0	0.421041	0.578931
0.0370367	0.370367	0.444441
0.071426	0.35713	0.392843
0.0370361	0.370361	0.444433
0	0.346165	0.384628
0	0.346147	0.49999
0.0370372	0.370372	0.481484
0.0384624	0.346162	0.461549
0.0384604	0.346143	0.538445
0.0384621	0.346159	0.461546
0.153845	0.346152	0.461536
0.153847	0.346156	0.500004
0.159997	0.359993	0.439991
0.200007	0.360013	0.560021
0.160001	0.360003	0.440004
0.166665	0.374996	0.499995
0.0833313	0.333325	0.458322
0	0.333327	0.458325
0	0.333327	0.49999
0	0.37501	0.500013
0	0.291667	0.375
0	0.360005	0.280004
0	0.400016	0.360014
0	0.360008	0.320007
0	0.333323	0.291657
0	0.333337	0.29167
0	0.291656	0.333321
0	0.279998	0.359997
0.0416667	0.291667	0.375
0	0.304336	0.391289
0	0.304334	0.34781
0	0.304348	0.347826
0.130436	0.304351	0.34783
0.0454537	0.36363	0.272722
0.0454544	0.31818	0.272726
0.0476174	0.333322	0.238087
0	0.315789	0.315789
0	0.315799	0.315799
0	0.315775	0.368404
0.105261	0.315783	0.421044
0	0.368411	0.421041
0.0909091	0.318182	0.545455
0	0.347825	0.565216
0.0869536	0.391291	0.478245
0.0434778	0.3913	0.565212
0	0.363642	0.500008
0	0.318173	0.454532
0	0.333328	0.428565
0	0.380937	0.523789
0.0499986	0.34999	0.499986
0	0.315781	0.578932
0	0.315794	0.473691
0.0526317	0.31579	0.63158
0	0.315798	0.421064
0	0.388897	0.388897
0.0555567	0.444453	0.555567
0.0555542	0.444434	0.444434
0	0.41177	0.529419
0	0.411755	0.411755
0.0588262	0.411784	0.47061
0	0.500003	0.333335
0	0.260878	0.478277
0	0.260864	0.565205
0	0.260879	0.652197
0	0.260858	0.69562
0	0.318183	0.636366
0	0.272719	0.681797
0	0.272726	0.545451
0	0.238097	0.666672
0	0.333321	0.571408
0	0.333341	0.571441
0	0.272736	0.500016
0	0.272731	0.500008
0	0.304341	0.391296
0	0.304347	0.260869
0	0.272716	0.454526
0	0.272721	0.454535
0	0.272719	0.363626
0	0.272719	0.363626
0	0.238095	0.380952
0	0.238086	0.428556
0	0.264713	0.470601
0.0588213	0.264696	0.44116
0.0882371	0.264711	0.441186
0.0303041	0.242433	0.454562
0.0312505	0.250004	0.406256
0	0.290328	0.483879
0	0.303028	0.42424
0.0606061	0.30303	0.424242
0.0588235	0.323529	0.441176
0.0294111	0.323522	0.441167
0	0.30303	0.515151
0	0.242421	0.484842
0	0.187495	0.499986
0.0625	0.21875	0.46875
0.0312493	0.218745	0.406241
0.0967734	0.258062	0.451609
0.0666684	0.23334	0.466679
0.0344837	0.241386	0.517255
0.137934	0.241385	0.551737
0.0689676	0.27587	0.413806
0	0.243252	0.432448
0	0.236843	0.44737
0	0.216218	0.540544
0	0.236842	0.55263
0	0.210525	0.42105
0	0.162165	0.351358
0	0.210532	0.421064
0	0.222228	0.36112
0	0.25001	0.277789
0	0.243233	0.270259
0	0.250003	0.277781
0	0.249993	0.333324
0	0.222223	0.333334
0	0.194437	0.388874
0	0.200002	0.34286
0	0.228561	0.428552
0	0.235293	0.411762
0	0.23529	0.382347
0	0.228564	0.371416
0	0.199992	0.428555
0	0.116279	0.651164
0	0.142853	0.666646
0	0.146338	0.731691
0	0.142856	0.619041
0	0.174998	0.574994
0	0.175006	0.500018
0	0.205121	0.589724
0	0.174998	0.524994
0	0.15	0.6
0	0.153842	0.641007
0	0.150001	0.575002
0	0.125001	0.475004
0	0.0975635	0.536599
0	0.0731699	0.756089
0	0.0250012	0.800039
0	0.0256421	0.538484
0	0.0499976	0.524974
0	0.0500014	0.325009
0	0.0750012	0.325005
0	0.102568	0.589765
0.133331	0.299995	0.399994
0.200007	0.300011	0.433349
0	0.290318	0.419349
0	0.275869	0.586221
0.0344826	0.310343	0.517239
0.0689641	0.310338	0.482748
0	0.310352	0.482769
0.137928	0.310338	0.534471
0.103447	0.344824	0.482754
0.089284	0.321422	0.464277
0.103446	0.310339	0.48275
0.178573	0.285717	0.46429
0.148148	0.333333	0.481481
0.153849	0.384623	0.538473
0.115381	0.307684	0.461525
0.15385	0.269237	0.500012
0	0.192314	0.53848
0.153842	0.192302	0.576906
0.148147	0.259257	0.555551
0.333346	0.259269	0.518539
0	0.217391	0.391304
0	0.21738	0.43476
0	0.208336	0.375004
0	0.249999	0.374999
0	0.208331	0.374996
0	0.166666	0.374998
0	0.166665	0.416663
0	0.208338	0.458343
0	0.217384	0.347814
0	0.260866	0.347821
0	0.260862	0.391293
0	0.260863	0.391294
0	0.249996	0.374994
0	0.239995	0.399992
0	0.250002	0.41667
0	0.2	0.439999
0	0.20834	0.458349
0	0.239988	0.399979
0	0.24999	0.416651
0	0.249997	0.458328
0	0.206899	0.482765
0	0.206892	0.448265
0	0.23334	0.433345
0	0.290317	0.419347
0	0.258069	0.419362
0	0.250004	0.406256
0	0.303023	0.424232
0	0.264713	0.411775
0	0.235299	0.411772
0	0.212119	0.454541
0	0.212118	0.454539
0	0.187503	0.531259
0	0.161295	0.483885
0	0.166674	0.533357
0	0.133333	0.500001
0	0.199996	0.499991
0	0.249997	0.499994
0	0.275857	0.48275
0	0.31035	0.482766
0.0689643	0.344821	0.448268
0	0.14286	0.457151
0	0.171426	0.428566
0	0.18182	0.393944
0	0.181824	0.454559
0	0.15152	0.454559
0	0.181814	0.424234
0	0.176474	0.411773
0	0.176468	0.44117
0	0.171433	0.400011
0	0.142858	0.314289
0	0.14706	0.323532
0	0.151518	0.424251
0	0.161293	0.419362
0	0.129036	0.419367
0	0.133331	0.499991
0	0.133335	0.466674
0	0.129029	0.451601
0	0.161294	0.451623
0	0.2	0.4
0	0.166662	0.399989
0	0.138887	0.444438
0	0.138895	0.472243
0	0.166671	0.444457
0	0.166672	0.388902
0	0.162163	0.351353
0	0.194446	0.361114
0	0.200006	0.400011
0	0.176472	0.352945
0	0.147054	0.35293
0	0.176469	0.264704
0	0.205887	0.294124
0	0.20589	0.352955
0	0.212117	0.36363
0	0.187504	0.375008
0	0.187505	0.406261
0	0.156247	0.46874
0	0.218743	0.468735
0	0.218747	0.437494
0	0.1875	0.40625
0	0.21875	0.499999
0	0.190473	0.380947
0	0.238084	0.380934
0	0.199991	0.349984
0	0.157894	0.36842
0	0.157901	0.42107
0	0.105269	0.526343
0	0.150001	0.400004
0	0.150003	0.500009
0	0.210521	0.421042
0	0.157899	0.421065
0	0.263162	0.42106
0	0.263159	0.368423
0	0.199992	0.399985
0	0.2	0.4
0	0.150005	0.400015
0	0.150002	0.350005
0	0.210522	0.315783
0	0.1579	0.368433
0	0.105261	0.368413
0	0.0500008	0.300005
0.0434792	0.260875	0.434792
0.0833306	0.291657	0.458318
0.0434765	0.260859	0.478242
0.0416652	0.249991	0.458317
0.0833307	0.249992	0.416653
0.124996	0.208327	0.374988
0.0399998	0.199999	0.379998
0	0.208335	0.416671
0.125002	0.250004	0.333339
0	0.239999	0.359998
0	0.240004	0.440006
0	0.240006	0.40001
0	0.239998	0.439995
0	0.230775	0.461549
0	0.192302	0.384604
0	0.192314	0.384627
0	0.192316	0.384633
0	0.240009	0.400015
0	0.192304	0.46153
0	0.199994	0.479985
0	0.147061	0.294122
0	0.176473	0.323534
0	0.176474	0.294123
0	0.176468	0.294114
0	0.212116	0.363628
0	0.218747	0.343746
0	0.25	0.374999
0	0.249996	0.374995
0	0.22581	0.354844
0	0.206904	0.379324
0	0.20689	0.379298
0	0.241382	0.379315
0	0.214283	0.392851
0	0.25	0.428571
0.037036	0.259252	0.444432
0.037038	0.259266	0.444457
0	0.285705	0.428557
0	0.214281	0.464275
0	0.206899	0.413798
0	0.172415	0.413796
0	0.135129	0.378362
0	0.105267	0.368433
0	0.13514	0.351363
0	0.138893	0.361121
0	0.13889	0.333335
0	0.166661	0.277769
0	0.171425	0.399991
0	0.142861	0.485728
0	0.142859	0.371434
0	0.176465	0.441162
0	0.166673	0.47224
0	0.200005	0.457154
0	0.171425	0.485703
0	0.171422	0.485695
0	0.171425	0.542845
0	0.147057	0.41176
0	0.151519	0.454557
0	0.176474	0.352948
0	0.147053	0.323516
0	0.151514	0.454543
0	0.238097	0.428574
0.0500014	0.300008	0.550015
0.0526302	0.368411	0.368411
0.05	0.3	0.5
0.0499986	0.299992	0.449988
0.149995	0.29999	0.499983
0.150001	0.350003	0.500004
0.0499995	0.349997	0.499995
0	0.349997	0.299997
0.0499981	0.299988	0.399984
0.0476187	0.285712	0.428569
0	0.285716	0.380955
0	0.272732	0.409099
0	0.304354	0.434791
0	0.304352	0.521747
0	0.304341	0.521728
0	0.318173	0.499987
0	0.318175	0.454536
0	0.285715	0.380953
0	0.2857	0.380934

## Sheet: Figure 2i
CD3 intensity (median)
distance (nm)	mean	SD		cell1	cell2	cell3	cell4	cell5	cell6	cell7	cell8	cell9	cell10	cell11	cell12	cell13	cell14	cell15	cell16	cell17	cell18	cell19	cell20	cell21	cell22	cell23	cell24	cell25	cell26	cell27	cell28	cell29	cell30	cell31	cell32	cell33	cell34	cell35
0	0.687609	0.201946		0.833302	0.480011	0.908864	0.576947	0.904552	0.909087	1	0.833354	0.681861	0.72222	0.727429	0.666697	0.600005	0.970559	0.642867	0.307676	0.344819	0.714315	0.499975	0.882256	1	1	0.500017	0.80766	0.489817	0.254618	0.615271	0.500009	0.540652	0.730754	0.666667	0.600018	0.580654	0.640029	0.933357
12.5	0.579348	0.181455		0.679984	0.395837	0.749968	0.481495	0.66662	0.999938	0.874967	0.692339	0.54166	0.580621	0.600031	0.57141	0.444399	0.785791	0.499988	0.285697	0.34783	0.619085	0.380958	0.631607	1	0.86668	0.434758	0.653862	0.416659	0.241378	0.499983	0.454535	0.465111	0.576928	0.565182	0.500023	0.500008	0.538457	0.733387
25	0.422885	0.139994		0.47827	0.29166	0.555581	0.3654	0.454498	0.833303	0.624976	0.500036	0.377985	0.448253	0.428572	0.423069	0.300003	0.541957	0.357112	0.217382	0.249986	0.45456	0.256573	0.473705	0.799985	0.588241	0.304361	0.480728	0.313722	0.214277	0.375006	0.333348	0.36363	0.423065	0.416667	0.35296	0.360389	0.37501	0.466701
37.5	0.347372	0.109118		0.363663	0.245614	0.473672	0.340898	0.33331	0.57143	0.499972	0.421023	0.319985	0.419337	0.370404	0.347824	0.222202	0.400023	0.249992	0.159999	0.206892	0.363651	0.199995	0.399982	0.636353	0.526352	0.250009	0.423101	0.285717	0.163973	0.323524	0.310334	0.342092	0.370375	0.333346	0.250011	0.322585	0.310356	0.40001
50	0.420674	0.124148		0.521769	0.30484	0.562476	0.416666	0.454502	0.666643	0.545416	0.500036	0.360014	0.500008	0.448291	0.423069	0.272737	0.416667	0.285736	0.2222	0.249985	0.478253	0.249993	0.461536	0.750029	0.624971	0.318186	0.517218	0.354163	0.196766	0.41801	0.413803	0.428556	0.444456	0.374987	0.315802	0.393934	0.37037	0.461514
62.5	0.447051	0.131498		0.583311	0.333315	0.624976	0.456529	0.499965	0.666641	0.500019	0.500026	0.374993	0.529417	0.499967	0.481478	0.249989	0.416667	0.312491	0.254639	0.296308	0.523789	0.238099	0.473705	0.800037	0.687487	0.37499	0.538492	0.367362	0.185184	0.441169	0.464268	0.454543	0.461553	0.416666	0.35296	0.424237	0.400018	0.461495
75	0.440114	0.131757		0.58333	0.346166	0.611143	0.479165	0.454525	0.636372	0.47721	0.499992	0.333336	0.529389	0.481525	0.478258	0.222202	0.363638	0.312494	0.259254	0.318211	0.523777	0.210503	0.466674	0.777699	0.687469	0.391326	0.519993	0.361715	0.153854	0.468766	0.482754	0.473666	0.451604	0.416683	0.35001	0.419338	0.407407	0.454552
87.5	0.423722	0.147045		0.541646	0.326528	0.611143	0.488896	0.454502	0.833302	0.399989	0.46156	0.319094	0.500017	0.517224	0.43998	0.166661	0.333319	0.285736	0.238106	0.321409	0.478253	0.200006	0.421065	0.714267	0.624988	0.391326	0.500012	0.340426	0.071427	0.483862	0.482776	0.465111	0.433325	0.444452	0.315779	0.407429	0.416659	0.40001
100	0.398165	0.144935		0.500017	0.315789	0.57147	0.466674	0.416705	0.785717	0.333308	0.421023	0.291671	0.468757	0.500025	0.40906	0.0999922	0.272728	0.285727	0.222226	0.310359	0.476219	0.190466	0.352957	0.625007	0.615352	0.416655	0.479993	0.326544	0.0344826	0.451622	0.483847	0.477265	0.423064	0.434755	0.291661	0.400004	0.399996	0.384639
112.5	0.371832	0.159576		0.478231	0.292697	0.555584	0.446413	0.384633	0.818149	0.199991	0.368443	0.249995	0.454566	0.499967	0.400015	0	0.214307	0.285727	0.200003	0.279998	0.476215	0.142859	0.333291	0.555499	0.562508	0.391326	0.481459	0.333342	0	0.45584	0.48277	0.465105	0.407405	0.416667	0.263166	0.400009	0.384612	0.333336
125	0.349033	0.153815		0.458349	0.29268	0.500022	0.437484	0.333328	0.749971	0.124995	0.352948	0.250001	0.432422	0.464287	0.370365	0	0.181819	0.25	0.179544	0.260872	0.454534	0.105261	0.299986	0.49999	0.529429	0.391289	0.461564	0.340421	0	0.441162	0.482778	0.472215	0.384604	0.391312	0.26087	0.393934	0.360003	0.307699
137.5	0.325608	0.16216		0.391335	0.29825	0.461508	0.410734	0.285704	0.833405	0	0.368395	0.239989	0.419377	0.448276	0.352498	0	0.124994	0.277766	0.153846	0.217396	0.409081	0.0952429	0.263166	0.444388	0.46159	0.359987	0.434775	0.333342	0	0.437495	0.466654	0.441874	0.346164	0.374999	0.249992	0.375006	0.333337	0.285727
150	0.306291	0.16935		0.347853	0.298255	0.444467	0.396228	0.272715	0.912859	0	0.333338	0.230769	0.388888	0.407395	0.318174	0	0.0833333	0.235291	0.142848	0.181835	0.391287	0.0500011	0.249989	0.400018	0.421081	0.318186	0.407402	0.352937	0	0.437487	0.433364	0.428556	0.333331	0.370385	0.249992	0.354837	0.296296	0.230784
162.5	0.28818	0.169921		0.320003	0.292697	0.444426	0.369975	0.230754	0.909054	0	0.300016	0.222222	0.366651	0.392841	0.279987	0	0.0714356	0.214296	0.115377	0.178571	0.35002	0	0.210536	0.375046	0.384628	0.333324	0.375	0.340425	0	0.441162	0.413789	0.418595	0.310339	0.375	0.208339	0.322579	0.269229	0.250002
175	0.269319	0.158165		0.250009	0.288471	0.421041	0.34001	0.214278	0.818149	0	0.250009	0.20834	0.333332	0.35716	0.260889	0	0.0624971	0.187496	0.11111	0.160008	0.333353	0	0.199991	0.363629	0.374979	0.318186	0.333333	0.340414	0	0.457119	0.387077	0.39534	0.296294	0.370385	0.199993	0.312505	0.249995	0.230777
187.5	0.247633	0.147403		0.181832	0.291651	0.38459	0.301899	0.181812	0.749964	0	0.210539	0.217396	0.303029	0.333324	0.238088	0	0.0624971	0.142845	0.0869529	0.148154	0.33335	0	0.210527	0.300014	0.333324	0.304336	0.304343	0.333332	0	0.441191	0.35713	0.363631	0.275849	0.347833	0.166668	0.290321	0.239989	0.230747
200	0.228151	0.150653		0.159998	0.292697	0.333348	0.28302	0.153855	0.749971	0	0.210518	0.200008	0.28126	0.321417	0.222219	0	0	0.0714346	0.0500048	0.107145	0.349987	0	0.200003	0.285715	0.307702	0.260881	0.285708	0.319148	0	0.419363	0.344842	0.340905	0.259266	0.333323	0.149995	0.294113	0.230767	0.16668
212.5	0.206564	0.132851		0.119999	0.302321	0.333348	0.250012	0.153853	0.583305	0	0.166681	0.192307	0.264708	0.310334	0.185178	0	0	0.0624985	0.0370382	0.103446	0.333366	0	0.150004	0.250031	0.250002	0.227276	0.260865	0.307689	0	0.406245	0.344815	0.31818	0.241375	0.291678	0.149994	0.290311	0.200009	0.142864
225	0.184165	0.125172		0.0833329	0.307703	0.312486	0.244453	0.153853	0.499976	0	0.166661	0.185185	0.235296	0.285728	0.148148	0	0	0.0588226	0	0.0370393	0.304343	0	0.117634	0.222232	0.230777	0.217385	0.241369	0.276594	0	0.354846	0.321417	0.30001	0.230771	0.260875	0.111112	0.281246	0.179551	0.076928
237.5	0.164671	0.114565		0.0434807	0.302327	0.312496	0.227266	0.153836	0.360376	0	0.157894	0.17392	0.218753	0.285709	0.111109	0	0	0	0	0.0357126	0.285722	0	0.105266	0.200009	0.157905	0.173908	0.217379	0.250003	0	0.312505	0.310352	0.282047	0.230766	0.249993	0.100003	0.266669	0.166669	0.071427
250	0.146954	0.109935		0.0384617	0.298255	0.294123	0.229174	0.166675	0.250022	0	0.150005	0.173917	0.199996	0.26668	0.0869566	0	0	0	0	0	0.260858	0	0.0526339	0.181814	0.124994	0.136357	0.178568	0.234041	0	0.300015	0.303029	0.272724	0.225814	0.217378	0.0909133	0.249998	0.160001	0
262.5	0.131123	0.108282		0	0.288471	0.294122	0.22223	0.138091	0.25	0	0.111109	0.160006	0.187506	0.24999	0.0740729	0	0	0	0	0	0.227267	0	0	0.111103	0.0666648	0.119996	0.15384	0.212764	0	0.29999	0.275855	0.272724	0.225808	0.178569	0.0833359	0.22581	0.159993	0
275	0.118107	0.102308		0	0.272724	0.222237	0.211547	0.0909105	0.25	0	0.105259	0.130437	0.181818	0.230754	0.0454535	0	0	0	0	0	0.199992	0	0	0.0999947	0.0588241	0.0869554	0.124999	0.20834	0	0.294108	0.266659	0.259517	0.200009	0.17392	0.0555561	0.225804	0.137936	0
287.5	0.106303	0.101131		0	0.249997	0.210521	0.207548	0.0909049	0.249991	0	0.0769266	0.117689	0.176463	0.206904	0.0434783	0	0	0	0	0	0.190482	0	0	0	0	0.0454532	0.103444	0.208329	0	0.281247	0.242423	0.250007	0.192305	0.173917	0.0588267	0.218753	0.124998	0
300	0.0983033	0.0953012		0	0.230777	0.166678	0.187493	0.0833405	0.249991	0	0.0555547	0.0833362	0.172408	0.178568	0.0434815	0	0	0	0	0	0.181824	0	0	0	0	0.0434805	0.07692	0.196076	0	0.25713	0.233327	0.238086	0.192299	0.173902	0.0588267	0.212119	0.124997	0
312.5	0.0906631	0.0880914		0	0.222213	0.187492	0.178578	0.0769266	0.181804	0	0.0526302	0.0799963	0.16666	0.172408	0.0476175	0	0	0	0	0	0.142871	0	0	0	0	0.0434758	0.03846	0.191487	0	0.23529	0.212124	0.222221	0.185183	0.166667	0.0555561	0.193547	0.120001	0
325	0.0854874	0.0901934		0	0.204085	0.187492	0.160005	0.0714261	0.249991	0	0	0.0740714	0.16666	0.166662	0.0476175	0	0	0	0	0	0.136368	0	0	0	0	0	0	0.187505	0	0.218753	0.206889	0.19756	0.185184	0.166666	0.0526298	0.187493	0.125001	0
337.5	0.0783703	0.0876723		0	0.190472	0.210519	0.155562	0	0.249988	0	0	0.0434791	0.171425	0.14286	0.0400015	0	0	0	0	0	0.105252	0	0	0	0	0	0	0.187501	0	0.19999	0.181814	0.184203	0.185183	0.142856	0.0526331	0.161285	0.137936	0
350	0.0737616	0.0830588		0	0.180004	0.222213	0.150949	0	0.230752	0	0	0.0434775	0.162167	0.137936	0.0400016	0	0	0	0	0	0.0869554	0	0	0	0	0	0	0.191487	0	0.171431	0.17242	0.177779	0.172405	0.133335	0.0500011	0.133336	0.125004	0
362.5	0.0679421	0.0764246		0	0.170206	0.176474	0.140004	0	0.16668	0	0	0.0416662	0.162158	0.137936	0.0370371	0	0	0	0	0	0.0500029	0	0	0	0	0	0	0.191487	0	0.14286	0.151517	0.171427	0.185183	0.125005	0.0454545	0.129031	0.153845	0
375	0.0600365	0.0721533		0	0.166658	0.176473	0.142862	0	0.08334	0	0	0.0416651	0.157897	0.107148	0	0	0	0	0	0	0.0500026	0	0	0	0	0	0	0.191496	0	0.124996	0.13793	0.159089	0.153848	0.124996	0	0.129027	0.153851	0
387.5	0.0576848	0.069996		0	0.166663	0.166675	0.124996	0	0.0833302	0	0	0.0370387	0.156252	0.107143	0	0	0	0	0	0	0.0526259	0	0	0	0	0	0	0.204077	0	0.111113	0.142861	0.139533	0.148147	0.103452	0	0.121211	0.153851	0
400	0.0555673	0.0691243		0	0.166664	0.142868	0.129633	0	0.0833303	0	0	0	0.147053	0.103452	0	0	0	0	0	0	0.0869554	0	0	0	0	0	0	0.208336	0	0.0857157	0.151517	0.136361	0.148147	0.0833331	0	0.117645	0.153845	0
412.5	0.0520488	0.067015		0	0.166663	0.124996	0.125	0	0.0833302	0	0	0	0.142854	0.103452	0	0	0	0	0	0	0.0476215	0	0	0	0	0	0	0.212764	0	0.0666701	0.151514	0.113635	0.148147	0.0740753	0	0.107142	0.153845	0
425	0.0504576	0.0651278		0	0.166663	0.124994	0.108699	0	0.0909022	0	0	0	0.14706	0.103446	0	0	0	0	0	0	0.0476161	0	0	0	0	0	0	0.212765	0	0.0645149	0.142861	0.111111	0.12903	0.0714278	0	0.0967756	0.148148	0
437.5	0.0475587	0.0619886		0	0.163265	0.111117	0.100003	0	0.0769282	0	0	0	0.147053	0.103452	0	0	0	0	0	0	0.045456	0	0	0	0	0	0	0.212759	0	0.0624993	0.137936	0.0930201	0.115386	0.0769254	0	0.0937514	0.125004	0
450	0.0454884	0.0601282		0	0.166664	0.10526	0.0754733	0	0.0833304	0	0	0	0.131581	0.107142	0	0	0	0	0	0	0.0434815	0	0	0	0	0	0	0.212765	0	0.0624993	0.129026	0.0909076	0.111114	0.0833307	0	0.0645186	0.125001	0
462.5	0.04096	0.0572566		0	0.166664	0.0624991	0.0652193	0	0.0909022	0	0	0	0.117648	0.107145	0	0	0	0	0	0	0	0	0	0	0	0	0	0.208336	0	0.0555564	0.107139	0.0909075	0.0769254	0.0714278	0	0.0882339	0.124998	0
475	0.0404953	0.0595935		0	0.162792	0.0555589	0.0535733	0	0.181804	0	0	0	0.105265	0.111109	0	0	0	0	0	0	0	0	0	0	0	0	0	0.208332	0	0.0322587	0.0909105	0.0857133	0.074075	0.0714278	0	0.0645158	0.120001	0
487.5	0.0392002	0.0605184		0	0.157895	0.0555581	0.0434781	0	0.214286	0	0	0	0.0967792	0.133329	0	0	0	0	0	0	0	0	0	0	0	0	0	0.192305	0	0.0285719	0.068963	0.0833357	0.0645184	0.0434765	0	0.0645136	0.124997	0

## Sheet: Figure 2j
CD3 intensity (median)
Tip	Col	CB
0.409103	0	0
0.409082	0	0
0.391326	0	0
0.333321	0	0
0.346162	0	0
0.43999	0	0
0.559992	0	0
0.559995	0	0
0.67308	0	0
0.608657	0	0
0.454579	0.0909158	0
0.652218	0.0434812	0
0.652187	0	0
0.478288	0.0434807	0
0.249985	0.208321	0
0.695706	0.173927	0
0.625024	0.125005	0
0.625021	0.166672	0
0.416665	0.0833329	0
0.320009	0	0
0.374985	0.214277	0.0714258
0.438596	0.210526	0.105263
0.28071	0.263166	0.105266
0.148146	0.296291	0.129627
0.173083	0.288471	0.0961571
0.240006	0.280007	0.200005
0.437476	0.270819	0.145825
0.425515	0.255309	0.127654
0.510205	0.244898	0.142857
0.336744	0.224496	0.122452
0.244897	0.244897	0.0408161
0.285712	0.20408	0
0.312503	0.187502	0
0.288877	0.266656	0.0222213
0.302321	0.25581	0.0930219
0.17074	0.219523	0.195131
0.2439	0.21951	0.17073
0.357136	0.238091	0.142854
0.325583	0.279071	0.0697678
0.386359	0.249997	0.022727
0.846097	0.230754	0.307672
0.538494	0.230783	0.230783
0.35717	0	0
0.642901	0.2143	0.0714335
0.687478	0.249992	0.187494
0.562476	0.249989	0.124995
0.555585	0.166675	0.111117
0.666638	0.111106	0.111106
0.555594	0.111119	0.111119
0.666701	0.111117	0.0555584
0.736812	0.210518	0
0.526315	0.157894	0
0.473672	0.157891	0
0.27779	0.166674	0
0.210522	0.105261	0
0.352948	0.117649	0
0.312496	0.187497	0
0.562479	0.0624976	0.124995
0.999954	0.249989	0.249989
0.705892	0.529419	0.176473
0.500008	0.043479	0
0.541647	0.0624978	0
0.433964	0.132076	0
0.3889	0.20371	0
0.517875	0.178578	0
0.625031	0.17858	0
0.607121	0.232135	0
0.462968	0.203706	0
0.471716	0.207555	0
0.500021	0.153853	0
0.600018	0.180005	0
0.354166	0.229166	0
0.333344	0.166672	0
0.282608	0.21739	0
0.391316	0.195658	0
0.244448	0.17778	0
0.44446	0.177784	0
0.454552	0.250003	0
0.409078	0.295445	0
0.311125	0.288902	0
0.538486	0.23078	0
0.428556	0.142852	0
0.428555	0.142852	0
0.461566	0	0
0.583384	0	0
0.636297	0	0
0.300036	0	0
0.230754	0.0769179	0
0.285723	0.142862	0
0.399994	0.133331	0
0.285719	0.0714297	0
0	0	0
0.333364	0	0
0.818194	0	0
0.600024	0	0
0.545402	0	0
0.36362	0	0
0.500025	0	0
0.499965	0	0
0.454531	0	0
1	0.42852	0
1	0.249988	0
0.636361	0.545452	0.181817
0.500015	0.454559	0
1	0.454511	0
0.833304	0.583313	0
0.916632	0.499981	0.16666
1	0.461503	0.153834
0.642859	0.500002	0.142858
0.923105	0.538498	0.0769282
0.500043	0.750065	0.0833405
0.25002	0.66672	0.16668
0.0833302	0.583311	0.16666
0.583333	0.666667	0.166667
0	0.166629	0
0.333349	0.166674	0
0	0.285735	0
0.42852	0	0
0.375014	0	0
0.499981	0	0
0.624976	0	0
0.50001	0	0
0.799963	0	0
0.666629	0	0
0.28569	0	0
0.111103	0	0
0.299986	0	0
0.499986	0	0
0.454535	0	0
0.272699	0	0
0.454513	0	0
0.666616	0	0
0.222224	0	0
0.222202	0	0
0.222227	0.111113	0
0.26314	0.105256	0
0.388875	0.111107	0
0.500014	0.111114	0
0.444438	0.111109	0
0.368411	0.10526	0
0.526331	0.105266	0
0.631574	0.105262	0
0.473665	0.105259	0
0.444476	0.0555595	0
0.500026	0.0500026	0
0.350012	0.100004	0
0.400006	0.0500008	0.100002
0.368443	0.0526347	0
0.529422	0	0
0.562482	0.062498	0
0.466645	0.0666636	0
0.533341	0.0666677	0
0.615413	0.153853	0
0.750065	0.0833405	0
0.136372	0.0909148	0
0.142859	0.0476197	0
0.173907	0.0434767	0
0.13044	0.0869598	0
0.130437	0.0869583	0.130437
0.375013	0.125004	0.125004
0.434783	0.0869566	0.0434783
0.33333	0.0833324	0
0.416673	0.0833347	0.125002
0.399982	0.0399982	0.0799963
0.400015	0.0400015	0.0400015
0.423076	0.0384614	0.115384
0.370387	0.0740774	0.148155
0.333321	0.0370357	0.0370357
0.296296	0.0740741	0.0740741
0.384608	0.0384608	0.115382
0.359984	0.0399982	0
0.562484	0	0
0.541646	0	0
0.458325	0.0416659	0.0416659
0.482741	0.241371	0
0.379291	0.275848	0
0.466647	0.266656	0
0.516107	0.225797	0
0.500017	0.187506	0
0.606061	0.151515	0
0.62501	0.187503	0
0.548415	0.161299	0
0.484846	0.121212	0
0.48487	0.181826	0
0.558847	0.147065	0
0.647032	0.176463	0
0.500005	0.205884	0
0.428562	0.199996	0
0.527758	0.16666	0
0.513499	0.135131	0
0.513501	0.108106	0
0.368426	0.131581	0
0.270279	0.162167	0
0.333332	0.0833331	0
0.464278	0.178568	0
0.379323	0.137936	0
0.428556	0.214278	0
0.60716	0.250007	0
0.678566	0.214284	0
0.750018	0.178576	0
0.49998	0.214277	0
0.57143	0.107143	0
0.57144	0.14286	0
0.586187	0.137926	0
0.46669	0.166675	0.100005
0.413807	0.206904	0.0689679
0.413793	0.172414	0.0689655
0.428592	0.214296	0.0714319
0.481525	0.185202	0.111121
0.499967	0.192295	0.038459
0.555545	0.148145	0
0.481467	0.18518	0
0.310334	0.172408	0
0.299991	0.233327	0
0.285737	0	0
0.476175	0	0
0.499962	0	0
0.739131	0.0434783	0
0.565259	0.0434815	0
0.56521	0.0434777	0
0.599973	0.0399982	0
0.560022	0.0400015	0
0.370357	0.0740713	0
0.250001	0.107143	0
0.185185	0.0740742	0
0.222219	0.0740729	0
0.37038	0.111114	0
0.384609	0.115383	0
0.360014	0.120005	0
0.333321	0.124995	0
0.541691	0.0833371	0
0.454536	0.0909072	0
0.499985	0.0454532	0
0.499988	0.0454535	0
0	0	0
0	0	0
0	0	0
0	0	0
0.166623	0	0
0.142864	0	0
0	0	0
0.111101	0	0
0.100003	0	0
0.150008	0	0
0.22221	0	0
0	0	0
0.199997	0	0
0.444451	0	0
0.1111	0	0
0.333319	0	0
0.200002	0	0
0.181824	0	0
0.249991	0	0
0.249989	0	0
0.124999	0	0
0.399985	0	0
0.416695	0	0
0.416667	0	0
0.500022	0	0
0.454566	0	0
0.272728	0	0
0	0	0
0.181813	0	0
0.333309	0	0
0.153855	0	0
0.466647	0	0
0.249989	0	0
0.588244	0	0
0.499977	0	0
0.46666	0	0
0.333353	0	0
0.214307	0	0
0.357116	0	0
0.357124	0	0
0.499981	0.0833302	0
0.538433	0.076919	0
0.57142	0.142855	0
0.285727	0.142864	0
0.35717	0.071434	0
0.25	0.1875	0
0.249994	0.0624985	0
0.187496	0.0624988	0
0.294113	0	0
0.294106	0	0
0.0588246	0	0.0588246
0.277766	0	0
0.312489	0	0
0.31249	0	0
0.499986	0	0
0.600025	0	0
0.285727	0	0.0714318
0.0714346	0	0.142869
0.142845	0	0.142845
0	0	0
0.0370382	0	0.0740763
0.239994	0	0.0799979
0.0384651	0	0.0384651
0	0	0
0.153845	0	0
0.0740732	0	0.0370366
0.0769179	0	0.115377
0.307692	0	0.230769
0.384595	0	0.307676
0.346165	0.0384628	0.230777
0.479996	0.0399996	0.199998
0.217382	0	0.304335
0.238081	0	0.238081
0.40001	0	0.350009
0.16665	0	0.1111
0.0555564	0	0.166669
0.263127	0	0.157876
0	0	0.10001
0.450007	0	0
0.571455	0	0
0.310359	0	0.310359
0.178561	0	0.214273
0.240012	0	0.280014
0.217393	0	0.217393
0.318211	0	0.272752
0.782625	0	0.260875
0.559964	0	0.15999
0.555577	0.074077	0.111115
0.535719	0.107144	0.178573
0.392853	0	0.0714278
0.384615	0	0
0.239999	0	0
0.111118	0	0.0740786
0.310356	0	0.103452
0.214275	0	0.107138
0.321444	0	0.321444
0.178574	0	0.250004
0.241374	0	0.241374
0	0	0.178573
0	0	0.111115
0.523777	0.0476161	0.238081
0.142865	0.142865	0.28573
0.409108	0.0909128	0.272738
0.45456	0.045456	0.181824
0.60874	0.0434815	0.130444
0.478253	0.0434775	0.17391
0.347822	0.0434777	0.130433
0.47824	0.0434763	0.0869527
0.428584	0	0.0476204
0.363627	0	0.0909068
0.549979	0	0.0499981
0.500029	0	0
0.523841	0.0476219	0.0476219
0.476215	0.0476215	0.0476215
0.571485	0	0.0476237
0.571406	0	0
0.476219	0.0476219	0
0.500023	0	0
0.947266	0.0526259	0.157878
0.388874	0	0
0.250007	0	0.0500015
0.15789	0	0.10526
0.157892	0	0.0526306
0.250005	0	0.200004
0.449988	0	0.0499986
0.380958	0.0476198	0.0952395
0.272739	0.0454566	0.0909131
0.136357	0	0
0.181805	0	0
0	0	0
0.0499988	0	0
0	0	0
0	0	0
0.1111	0	0
0	0	0.0526271
0.14999	0	0
0.350022	0	0
0.526258	0	0
0.300021	0	0
0.380933	0	0
0.538458	0	0
0.428633	0	0
0.529354	0	0
0.421054	0	0
0.555591	0	0
0.352946	0	0
0.588243	0	0
0.277798	0	0
0.368385	0	0
0.263161	0	0
0.26317	0	0
0.222236	0	0
0.315772	0	0
0.500014	0	0
0.349984	0	0
0.400026	0	0
0.631598	0	0
0.294131	0	0
0.266633	0	0
0.533341	0	0
0.444388	0	0
0.624988	0	0
1	0	0
0.444399	0	0
0.454536	0	0
0.181815	0	0
0.800007	0	0
0.599989	0	0
0.399979	0	0
0.400018	0	0
0.600042	0	0
0.400018	0	0
0.5	0	0
0.666697	0	0
0.875107	0	0
1	0	0
1	0	0
1	0	0
0.555513	0	0
0.666697	0	0
0.315811	0.0526352	0
0.578986	0.0526351	0
0.647065	0	0
0.624976	0	0
0.799978	0	0
0.666677	0	0
0.625009	0	0
0.857132	0	0
0.846181	0	0
0.666705	0	0
0.846109	0	0
0.38459	0	0
0.538522	0	0
0.733268	0	0
0.87496	0	0
0.562474	0	0
0.64708	0	0
0.500005	0	0
0.437475	0	0
0.374993	0	0
0.291659	0.0833311	0
0.479983	0.0399986	0
0.521718	0.0434765	0
0.260881	0	0
0.608677	0	0
0.413038	0	0
0.434765	0	0
0.434795	0	0
0.541647	0	0
0.652208	0	0
0.521769	0	0
0.454522	0	0
0.434768	0	0
0.272719	0	0
0.166669	0	0.0416673
0.260855	0.0434758	0
0.260855	0	0
0.227276	0	0
0.0869532	0.0869532	0
0.291677	0.0833362	0
0.541667	0	0
0.695641	0	0
0.478233	0	0
0.479997	0	0
0.5769	0	0
0.481496	0	0
0.535703	0	0
0.58621	0	0
0.551699	0	0
0.5	0	0
0.407389	0	0
0.481475	0	0
0.34618	0	0
0.279982	0	0
0.499994	0	0
0.625029	0	0
0.519993	0	0
0.500028	0	0
0.423087	0	0
0.464293	0	0
0.326919	0.249997	0
0.392152	0.235291	0.196076
0.346953	0.20409	0.265317
0.425526	0.212763	0.234039
0.416681	0.187506	0.270843
0.361699	0.191488	0.276594
0.326084	0.217389	0.0217389
0.319149	0.191489	0.0212766
0.255318	0.191489	0
0.297883	0.212774	0
0.297862	0.234035	0.0212759
0.382979	0.276596	0.0638299
0.395843	0.250006	0.145837
0.29167	0.250003	0.125001
0.20833	0.249996	0.145831
0.312492	0.249994	0.0208328
0.333332	0.229166	0.0624997
0.387746	0.224485	0.0816307
0.374993	0.208329	0.0416659
0.541661	0.208331	0
0.103451	0	0
0.107141	0	0
0.142851	0	0.0714257
0.275861	0	0.103448
0.250003	0	0
0.129031	0	0
0.366646	0	0
0	0	0
0.0370368	0	0
0.0740734	0	0
0	0	0
0	0	0.0357127
0	0	0
0	0	0.0384584
0.0799942	0	0.0399971
0.0384624	0	0
0.560041	0	0
0	0	0.0740761
0	0	0.107151
0	0	0.148139
0.352935	0.0588226	0
0.411751	0.117643	0.0588215
0.529414	0.0588238	0
0.428549	0.0857098	0
0.472229	0.0833346	0
0.342863	0.14286	0
0.352953	0.147064	0
0.281241	0.124996	0
0.562494	0.0624993	0
0.593743	0.0624993	0
0.499986	0.0312491	0.124996
0.354832	0.0645149	0.0322574
0.433355	0.0666701	0.033335
0.399987	0.0666644	0.0999966
0.419363	0.0645174	0.0645174
0.406245	0.0937489	0.0312496
0.437515	0.0937532	0.0312511
0.424256	0.090912	0.060608
0.531258	0.0937514	0.062501
0.600009	0.100002	0.166669
0.333324	0.166662	0
0.428556	0.107139	0.035713
0.285703	0.0714258	0
0.44826	0.0344815	0
0.451628	0.0967774	0
0.454543	0.121212	0
0.454554	0.121215	0
0.575744	0.181814	0
0.666677	0.212124	0
0.609347	0.21874	0
0.45159	0.161282	0
0.533371	0.100007	0
0.413782	0.172409	0
0.433321	0.233327	0
0.413803	0.275868	0
0.413775	0.172406	0.0689626
0.344824	0.172412	0.103447
0.464299	0.0714306	0.0714306
0.275872	0.034484	0.0689679
0.241389	0.0344842	0
0.31111	0.177777	0
0.355559	0.155557	0
0.363631	0.159089	0.022727
0.5349	0.139539	0
0.409088	0.15909	0
0.454538	0.136361	0
0.545448	0.113635	0
0.581375	0.0930201	0
0.627892	0.116276	0
0.499981	0.142852	0.0714259
0.340903	0.136361	0.0227269
0.325577	0.139533	0
0.268294	0.0975616	0
0.350012	0.125004	0
0.589734	0.153844	0
0.447351	0.131574	0
0.444467	0.0833376	0
0.51428	0.0857133	0
0.52777	0.0555547	0
0.527793	0.0555572	0
0.448268	0.103446	0
0.354851	0.129037	0
0.419347	0.161287	0
0.433325	0.199996	0
0.400018	0.166674	0.0333348
0.482735	0.137924	0
0.518515	0.0740736	0
0.555552	0.0740736	0
0.37038	0.111114	0.037038
0.481487	0.111112	0.111112
0.423071	0.076922	0.115383
0.538433	0	0
0.538437	0	0
0.461526	0.076921	0.0384605
0.42309	0.0769254	0.0769254
0.296293	0.11111	0.148147
0.307695	0.0769238	0.0769238
0.461554	0.0769257	0
0.444458	0.111115	0
0.346143	0.0769208	0
0.416666	0.125	0
0.45832	0.0833309	0
0.541667	0.125	0
0.458351	0.166673	0.166673
0.304359	0.13044	0.17392
0.458333	0.166667	0.208333
0.583315	0.166661	0.249992
0.434799	0.2174	0.17392
0.478231	0.173902	0.130427
0.304354	0.217396	0.173917
0.347812	0.13043	0.217383
0.374986	0.0833302	0.208325
0.346164	0.115388	0.192314
0.481501	0.111116	0.222231
0.296301	0.148151	0.111113
0.413806	0.137935	0.137935
0.433331	0.133333	0.166666
0.566675	0.166669	0.100002
0.300009	0.23334	0.0666686
0.321425	0.321425	0.0357139
0.35296	0	0
0.277781	0	0
0.277774	0.0555547	0
0.210519	0.0526298	0
0.210535	0.0526337	0
0.157899	0.105266	0
0.149995	0.0499983	0
0.199992	0.0499981	0
0.150004	0.0500015	0
0.250005	0.0500011	0
0.250001	0.0500002	0
0.400018	0.0500023	0
0.350014	0	0
0.318196	0	0
0.478261	0	0
0.37501	0.0416677	0
0.541683	0	0
0.62498	0.0416653	0
0.49999	0.0416659	0
0.272727	0.090909	0
0.558815	0.0882339	0.205879
0.424237	0.0606053	0.121211
0.516126	0.0967737	0.193547
0.45162	0.129034	0.193551
0.548408	0.0645186	0.193556
0.580622	0	0.193541
0.499993	0	0.218747
0.470599	0.0294124	0.264712
0.424241	0.0303029	0.272726
0.249996	0.0312496	0.281246
0.33334	0	0.33334
0.37039	0	0.35187
0.464282	0	0.392854
0.500005	0	0.250002
0.258065	0	0.225806
0.266669	0	0.233335
0.290313	0.032257	0.258056
0.312505	0.0937514	0.343755
0.281239	0.124995	0.343737
0.354835	0.129031	0.387093
0.379324	0.137936	0.0689679
0.37037	0.148148	0.0740741
0.37038	0.18519	0.111114
0.38463	0.192315	0.153852
0.269239	0.192314	0.192314
0.319989	0.159994	0.119996
0.320003	0.160001	0.0400004
0.346151	0.192306	0.115384
0.43998	0.159993	0.0799963
0.500017	0.125004	0
0.479995	0.119999	0.0799992
0.416671	0.125001	0
0.374992	0.166663	0
0.434791	0.130437	0
0.37501	0.125003	0
0.400018	0.120005	0
0.520005	0.120001	0
0.458345	0.0416677	0
0.458325	0.124998	0.0416659
0.375002	0.125001	0.0416669
0.357159	0.142864	0
0.230757	0.076919	0
0.41667	0	0
0.272708	0	0
0.100006	0	0
0.222244	0	0
0.142871	0	0
0.333331	0	0
0.79991	0	0
0.454552	0	0
0.33336	0	0
0.461567	0	0
0.307711	0	0
0.461553	0	0
0.461549	0	0
0.53841	0	0
0.499989	0	0
0.533347	0	0
0.533372	0	0
0.615424	0	0

## Sheet: Figure 2k
RIS (median)
distance (nm)	mean	SD		cell1	cell2	cell3	cell4	cell5	cell6	cell7	cell8	cell9	cell10	cell11	cell12	cell13	cell14	cell15	cell16	cell17	cell18	cell19	cell20	cell21	cell22	cell23	cell24	cell25	cell26	cell27	cell28	cell29	cell30	cell31	cell32	cell33	cell34	cell35
0	-0.666251	0.126869		-0.691561	-0.5738	-0.656919	-0.642656	-0.677668	-0.478016	-0.746798	-0.774938	-0.765843	-0.680028	-0.745765	-0.684858	-0.4757	-0.791942	-0.54488	-0.480376	-0.308817	-0.703324	-0.59301	-0.660145	-0.767673	-0.852271	-0.633155	-0.81253	-0.731998	-0.3282	-0.7433	-0.688567	-0.754312	-0.744451	-0.7643	-0.678134	-0.641895	-0.754844	-0.746111
12.5	-0.659863	0.116543		-0.686071	-0.573402	-0.658892	-0.622813	-0.657473	-0.428485	-0.715501	-0.767587	-0.767339	-0.68315	-0.755956	-0.659549	-0.462482	-0.787841	-0.527709	-0.500868	-0.432376	-0.717144	-0.57166	-0.655625	-0.761176	-0.835421	-0.594954	-0.795904	-0.721749	-0.35645	-0.722216	-0.662648	-0.754312	-0.725464	-0.744982	-0.658742	-0.62712	-0.748937	-0.753219
25	-0.653661	0.110422		-0.664363	-0.572571	-0.657807	-0.610803	-0.657416	-0.459757	-0.702142	-0.746886	-0.758631	-0.678095	-0.740672	-0.66779	-0.4681	-0.774014	-0.525155	-0.503638	-0.427263	-0.705943	-0.559675	-0.658083	-0.75156	-0.82599	-0.575753	-0.786732	-0.717728	-0.374549	-0.713334	-0.650734	-0.753298	-0.71423	-0.736618	-0.635481	-0.615616	-0.739613	-0.748109
37.5	-0.650922	0.101449		-0.663472	-0.564291	-0.673801	-0.604685	-0.649569	-0.497563	-0.709472	-0.737461	-0.744738	-0.664937	-0.731678	-0.657545	-0.465832	-0.765302	-0.551338	-0.526781	-0.451664	-0.706534	-0.526785	-0.659956	-0.742759	-0.819994	-0.577961	-0.777489	-0.707806	-0.407678	-0.709742	-0.643668	-0.750891	-0.698242	-0.731424	-0.617353	-0.592904	-0.720936	-0.730022
50	-0.626646	0.102488		-0.658905	-0.531829	-0.681076	-0.574162	-0.618913	-0.463933	-0.689637	-0.704221	-0.725363	-0.641443	-0.709266	-0.620095	-0.461161	-0.728798	-0.518816	-0.486056	-0.444489	-0.691837	-0.466627	-0.619254	-0.714022	-0.803462	-0.558159	-0.752492	-0.690768	-0.396669	-0.69507	-0.626291	-0.749633	-0.668654	-0.701499	-0.582138	-0.579071	-0.68823	-0.690557
62.5	-0.594393	0.104716		-0.631432	-0.498459	-0.661252	-0.536313	-0.57222	-0.501278	-0.646569	-0.649618	-0.679316	-0.606841	-0.668708	-0.585035	-0.403622	-0.678003	-0.465498	-0.476362	-0.438517	-0.663	-0.414185	-0.59331	-0.677857	-0.785557	-0.526291	-0.737448	-0.653193	-0.325974	-0.676334	-0.589476	-0.732636	-0.632819	-0.683709	-0.539416	-0.562326	-0.66333	-0.647859
75	-0.563999	0.10902		-0.616599	-0.463047	-0.62926	-0.507517	-0.544151	-0.527073	-0.615972	-0.606563	-0.635458	-0.568995	-0.641412	-0.542535	-0.350482	-0.642662	-0.445126	-0.407403	-0.420054	-0.631784	-0.358614	-0.550321	-0.635108	-0.764294	-0.517122	-0.711177	-0.623219	-0.294478	-0.654229	-0.563446	-0.725871	-0.619686	-0.67465	-0.485975	-0.54055	-0.639937	-0.585204
87.5	-0.525068	0.123462		-0.592438	-0.415605	-0.599275	-0.478862	-0.51201	-0.50736	-0.541729	-0.542063	-0.600575	-0.52477	-0.605651	-0.490822	-0.279595	-0.58119	-0.407204	-0.370124	-0.410632	-0.588303	-0.329962	-0.497208	-0.615112	-0.731276	-0.485354	-0.69559	-0.578109	-0.141887	-0.6309	-0.527003	-0.71487	-0.597616	-0.664927	-0.425229	-0.518199	-0.615588	-0.560327
100	-0.482884	0.133081		-0.557814	-0.376185	-0.554945	-0.442696	-0.447817	-0.495435	-0.406253	-0.47919	-0.564882	-0.488404	-0.584688	-0.448186	-0.208566	-0.523535	-0.360829	-0.332856	-0.382996	-0.555351	-0.282529	-0.450261	-0.555252	-0.704691	-0.468211	-0.672177	-0.533626	-0.060466	-0.601448	-0.506185	-0.690571	-0.551783	-0.64195	-0.373938	-0.496988	-0.578629	-0.521604
112.5	-0.448002	0.143164		-0.546606	-0.336791	-0.518312	-0.419737	-0.394255	-0.526689	-0.257141	-0.416235	-0.51527	-0.459721	-0.557155	-0.407609	-0.156875	-0.428533	-0.36627	-0.299338	-0.35829	-0.520187	-0.230256	-0.427437	-0.526978	-0.664165	-0.44921	-0.650372	-0.508723	0.00345886	-0.586642	-0.488743	-0.677022	-0.527548	-0.606419	-0.346135	-0.47727	-0.552456	-0.479127
125	-0.410333	0.148593		-0.5261	-0.304715	-0.471268	-0.38508	-0.311188	-0.513053	-0.159397	-0.382729	-0.476536	-0.41592	-0.523821	-0.370234	-0.111915	-0.37629	-0.345642	-0.263645	-0.325061	-0.483075	-0.177497	-0.389819	-0.476646	-0.610374	-0.425461	-0.620965	-0.484365	0.0380963	-0.553273	-0.463084	-0.650024	-0.485546	-0.582155	-0.317775	-0.452041	-0.524541	-0.440528
137.5	-0.37993	0.150248		-0.492151	-0.282186	-0.443312	-0.347527	-0.246856	-0.515637	-0.103513	-0.3625	-0.440072	-0.392376	-0.494176	-0.33335	-0.097111	-0.313842	-0.332549	-0.222531	-0.295905	-0.452854	-0.120496	-0.36306	-0.426473	-0.557859	-0.40322	-0.599511	-0.471241	0.0440548	-0.548917	-0.438053	-0.619196	-0.447275	-0.554958	-0.299031	-0.429446	-0.492264	-0.402172
150	-0.340396	0.15572		-0.463171	-0.261278	-0.420131	-0.307299	-0.181823	-0.486656	-0.0505159	-0.306962	-0.377305	-0.373449	-0.462588	-0.289169	-0.0832772	-0.243502	-0.285778	-0.174706	-0.23303	-0.410599	-0.0472199	-0.32997	-0.384832	-0.505534	-0.370454	-0.569151	-0.451476	0.0840884	-0.525275	-0.401566	-0.586599	-0.422037	-0.526328	-0.266477	-0.393229	-0.45116	-0.355389
162.5	-0.310522	0.155639		-0.408955	-0.231829	-0.397102	-0.271856	-0.148158	-0.462386	-0.0195388	-0.271045	-0.352673	-0.345301	-0.424137	-0.24654	-0.0604268	-0.19469	-0.264323	-0.133125	-0.192834	-0.383987	-0.00762831	-0.295835	-0.346095	-0.472478	-0.360075	-0.540738	-0.428709	0.0840884	-0.510376	-0.360077	-0.557187	-0.386373	-0.514494	-0.243523	-0.374288	-0.409942	-0.335633
175	-0.280825	0.158456		-0.357417	-0.218224	-0.378153	-0.249731	-0.107736	-0.457906	-0.00352619	-0.212262	-0.327658	-0.314489	-0.384976	-0.211031	-0.0200135	-0.131567	-0.218561	-0.121484	-0.141107	-0.342972	0.0156588	-0.265308	-0.323931	-0.446157	-0.335116	-0.51418	-0.409148	0.116796	-0.500359	-0.332338	-0.52224	-0.367542	-0.482046	-0.212064	-0.35591	-0.384704	-0.311477
187.5	-0.248622	0.15542		-0.289494	-0.194248	-0.349931	-0.208722	-0.0832186	-0.439309	0.0188805	-0.161178	-0.30281	-0.281514	-0.350071	-0.181053	0.0138439	-0.115351	-0.142472	-0.10706	-0.104212	-0.308183	0.0245665	-0.24772	-0.283352	-0.401735	-0.315604	-0.4743	-0.370641	0.135602	-0.481836	-0.307081	-0.490788	-0.324812	-0.44927	-0.18653	-0.331368	-0.348742	-0.262053
200	-0.217536	0.149265		-0.223007	-0.170103	-0.312525	-0.181582	-0.0539446	-0.422334	0.0113826	-0.115264	-0.283231	-0.253971	-0.319944	-0.156057	0.028432	-0.0759122	-0.107754	-0.0636061	-0.0616089	-0.280564	0.0321071	-0.215976	-0.246565	-0.340668	-0.289146	-0.437191	-0.337533	0.12653	-0.452294	-0.28605	-0.451129	-0.289013	-0.413858	-0.130639	-0.318674	-0.309963	-0.212097
212.5	-0.183325	0.142034		-0.145659	-0.144569	-0.285055	-0.143346	-0.0401934	-0.370645	0.0307455	-0.0642588	-0.261615	-0.230981	-0.29682	-0.130935	0.0522936	-0.0616192	-0.0450666	-0.0289198	-0.0388487	-0.23671	0.0383718	-0.175433	-0.211374	-0.286091	-0.246775	-0.39565	-0.307487	0.125091	-0.414282	-0.247713	-0.421104	-0.258091	-0.3529	-0.100876	-0.294767	-0.262178	-0.162916
225	-0.151538	0.13799		-0.0583521	-0.129629	-0.234249	-0.12004	-0.0294194	-0.361611	0.0605194	-0.0381842	-0.226008	-0.191948	-0.277053	-0.0892608	0.0698824	-0.0357087	-0.016845	-0.00795966	0.0142293	-0.214789	0.0385126	-0.128195	-0.19416	-0.227369	-0.215806	-0.351133	-0.279394	0.129661	-0.383323	-0.213263	-0.381117	-0.237363	-0.296587	-0.0628909	-0.286184	-0.216682	-0.1121
237.5	-0.121275	0.129109		-0.0198311	-0.111793	-0.194845	-0.0901101	-0.0158186	-0.231499	0.0719646	-0.0214241	-0.200676	-0.170308	-0.256448	-0.0569982	0.0888003	0.00440468	0.00210051	0.000397913	0.0590781	-0.162722	0.0556597	-0.0980399	-0.164323	-0.164988	-0.183326	-0.31802	-0.251075	0.12445	-0.346969	-0.185218	-0.343326	-0.239457	-0.25461	-0.0438397	-0.264944	-0.184338	-0.076519
250	-0.0882023	0.122491		0.0387146	-0.0827346	-0.155365	-0.0794236	-0.0148115	-0.132334	0.117137	-0.00484382	-0.171235	-0.139113	-0.238374	-0.0236485	0.107858	0.0381818	0.0343292	0.0195622	0.0690797	-0.133882	0.0626205	-0.0485028	-0.112458	-0.108223	-0.148984	-0.240352	-0.220017	0.135979	-0.327053	-0.160807	-0.313289	-0.215012	-0.20842	-0.0271993	-0.219968	-0.13952	-0.0449739
262.5	-0.0576446	0.116501		0.0809345	-0.0580523	-0.126089	-0.0619139	0.0118882	-0.0820074	0.133861	0.027001	-0.13367	-0.107166	-0.221737	0.00427557	0.119384	0.0651451	0.0467218	0.0420109	0.0944503	-0.102925	0.0759473	-0.0143961	-0.0819522	-0.0572668	-0.0948757	-0.185034	-0.176138	0.153881	-0.287103	-0.132967	-0.293314	-0.195011	-0.131681	-0.0218195	-0.181792	-0.114065	-0.0120839
275	-0.0317269	0.113196		0.11869	-0.0386784	-0.0859686	-0.0414532	0.0187051	-0.0887942	0.16822	0.0512362	-0.0956692	-0.0890394	-0.177252	0.0148035	0.138604	0.106236	0.0583108	0.044984	0.120151	-0.0851858	0.0863551	0.0385913	-0.0365987	-0.0116466	-0.0609893	-0.142535	-0.136654	0.159474	-0.259971	-0.101791	-0.269901	-0.170178	-0.0846391	-0.00946882	-0.158797	-0.0991176	0.00952415
287.5	-0.0115772	0.106948		0.13531	-0.0182624	-0.0516826	-0.0339452	0.0172899	-0.106696	0.165415	0.0630681	-0.0523347	-0.067972	-0.151392	0.0229651	0.142787	0.150222	0.0720074	0.0537537	0.14302	-0.063691	0.0897028	0.0735776	-0.00608962	0.00999819	-0.0291836	-0.0906243	-0.110226	0.159465	-0.230671	-0.0737724	-0.235949	-0.143023	-0.0697737	-0.0038095	-0.126889	-0.0690332	0.0312368
300	0.00650691	0.102302		0.149077	-0.000123425	-0.0443045	-0.0218969	0.0118798	-0.0764794	0.1654	0.0846882	-0.0161776	-0.077249	-0.105316	0.0195079	0.157377	0.178936	0.0802882	0.0474618	0.159712	-0.0477293	0.105899	0.102689	0.0345475	0.0438969	-0.00574828	-0.0429249	-0.086943	0.159307	-0.192093	-0.0633797	-0.206256	-0.119645	-0.0682305	0.014308	-0.115227	-0.0514325	0.0539212
312.5	0.0277655	0.0953545		0.161381	0.0167781	-0.0193669	-0.00827219	0.0194287	0.0385757	0.175554	0.0975649	0.000539595	-0.0647898	-0.0633642	0.0104076	0.15318	0.199039	0.0981149	0.0472713	0.166804	-0.0106455	0.113219	0.122101	0.0765129	0.0654113	0.0107534	0.0154038	-0.0728138	0.159853	-0.149959	-0.0435119	-0.19326	-0.0886021	-0.0551377	0.0409847	-0.0752919	-0.0431643	0.0710938
325	0.0419536	0.0954097		0.178826	0.0380345	-0.0103831	-0.00436737	0.046297	0.0204535	0.193074	0.107447	0.0216963	-0.063955	-0.0361357	0.0148035	0.158809	0.227566	0.0934389	0.0430538	0.178107	0.0212376	0.118156	0.13557	0.115998	0.0867119	0.0291808	0.0655867	-0.0674412	0.156522	-0.130241	-0.0220206	-0.175508	-0.0870178	-0.044805	0.0542398	-0.0468667	-0.038911	0.0912213
337.5	0.0578637	0.0908319		0.197732	0.0541354	-0.00308402	0.0189952	0.0654583	0.0445529	0.209459	0.11769	0.0372373	-0.050238	-0.00381478	0.0255304	0.163767	0.247086	0.0853425	0.0426624	0.171181	0.041447	0.12242	0.136777	0.142447	0.10486	0.0487004	0.108181	-0.0583077	0.167486	-0.0835821	0.000254216	-0.146721	-0.0761927	-0.00462359	0.0534023	-0.0148187	-0.0372898	0.0970957
350	0.0727042	0.0900261		0.21482	0.0668214	-0.00341638	0.0271109	0.0907898	0.125829	0.210517	0.131271	0.0392116	-0.0331119	0.00661149	0.0340247	0.171669	0.282112	0.08579	0.0415827	0.16317	0.0707318	0.125471	0.137938	0.157941	0.120999	0.0699885	0.137098	-0.0540636	0.170677	-0.0474812	0.00898928	-0.120527	-0.073216	0.0286031	0.0682154	0.00844006	-0.0266885	0.106728
362.5	0.0878208	0.0888191		0.228239	0.079373	0.014557	0.047408	0.119362	0.17573	0.226156	0.13758	0.0565104	-0.0286241	0.0227327	0.0530791	0.179205	0.297686	0.092727	0.044557	0.158966	0.0760198	0.129423	0.144194	0.168454	0.134557	0.0812145	0.170055	-0.0446748	0.18616	-0.00665582	0.0272592	-0.0865158	-0.0485342	0.0557682	0.0849747	0.0197744	-0.0385832	0.115594
375	0.100093	0.0877216		0.237458	0.0877156	0.0349855	0.048615	0.150881	0.222361	0.234165	0.134789	0.0690614	-0.0139885	0.0419005	0.0577835	0.201816	0.302911	0.128818	0.0492647	0.151373	0.0760198	0.135708	0.134485	0.182811	0.135595	0.0997228	0.185323	-0.0445501	0.189282	0.0231141	0.0438288	-0.0565664	-0.0139358	0.0659014	0.11296	0.0220388	-0.043994	0.115589
387.5	0.113991	0.0871248		0.233399	0.0927745	0.0546872	0.0666296	0.17533	0.270368	0.252904	0.13758	0.0971772	-0.00606285	0.0588079	0.0813899	0.207374	0.30722	0.169018	0.0575107	0.158187	0.0761834	0.133862	0.14548	0.189992	0.139297	0.116416	0.200652	-0.030156	0.200733	0.0393597	0.0548808	-0.0277737	0.00421954	0.080598	0.134298	0.0328235	-0.0347023	0.119226
400	0.123272	0.0851491		0.244337	0.0912429	0.0649598	0.0589204	0.188714	0.259516	0.256195	0.13927	0.111858	-0.00735087	0.0726996	0.0988784	0.226657	0.311772	0.19525	0.077154	0.149978	0.0790275	0.141122	0.135589	0.198655	0.14479	0.115503	0.210801	-0.0162409	0.2064	0.0781458	0.0607195	-0.0122703	0.0284486	0.108619	0.159951	0.0496597	-0.0347248	0.120259
412.5	0.131336	0.0866452		0.25551	0.09125	0.0639689	0.0658247	0.205817	0.275723	0.278369	0.147807	0.120718	-0.00785726	0.0754117	0.111688	0.240497	0.302716	0.228541	0.0774564	0.172759	0.0829084	0.135019	0.133673	0.202463	0.145752	0.127716	0.226328	-0.0189264	0.194342	0.0911359	0.0573285	0.0091459	0.0410422	0.115521	0.178284	0.0607955	-0.0166053	0.124636
425	0.137767	0.0820704		0.268171	0.0975095	0.0728234	0.0772641	0.205107	0.238463	0.280832	0.162904	0.131566	0.0045652	0.0790091	0.128403	0.252853	0.29281	0.23957	0.0906103	0.160489	0.087088	0.14454	0.120786	0.205683	0.158055	0.136132	0.243401	-0.0247263	0.186808	0.108455	0.0683545	0.0355756	0.0590928	0.110943	0.185291	0.0767103	0.00326654	0.133442
437.5	0.144628	0.083422		0.272331	0.10895	0.113076	0.0949588	0.197232	0.285819	0.282224	0.18105	0.150414	0.00861099	0.0778735	0.132516	0.261268	0.292216	0.255897	0.0852941	0.143824	0.088185	0.146887	0.125149	0.204034	0.151488	0.151928	0.269753	-0.0239176	0.189777	0.118296	0.0659953	0.0487569	0.0737351	0.0967962	0.183322	0.0779795	0.0208151	0.12945
450	0.151167	0.0822103		0.279523	0.108492	0.10847	0.116546	0.200065	0.27072	0.278843	0.194827	0.165151	0.0345321	0.0798856	0.133811	0.276222	0.290582	0.279494	0.0903705	0.136805	0.0966081	0.156726	0.134316	0.215326	0.156627	0.159089	0.283187	-0.0333078	0.193153	0.121686	0.0774523	0.0635511	0.0905808	0.0986058	0.174214	0.095544	0.0341122	0.129022
462.5	0.155988	0.0794122		0.282559	0.108597	0.122135	0.121014	0.194033	0.251444	0.281503	0.202316	0.183527	0.0522212	0.0825737	0.13442	0.283338	0.276627	0.289637	0.097315	0.122537	0.103406	0.167932	0.125735	0.225015	0.150391	0.171997	0.290776	-0.024039	0.188888	0.129548	0.0880884	0.0641226	0.123496	0.118341	0.186067	0.0930983	0.045605	0.12531
475	0.159382	0.0771378		0.287444	0.109273	0.125123	0.129694	0.196147	0.168292	0.278369	0.213059	0.182741	0.0724279	0.0777203	0.131796	0.29994	0.296155	0.282911	0.0912367	0.130822	0.11641	0.170352	0.129394	0.24147	0.130821	0.177911	0.301964	-0.013689	0.179403	0.136053	0.106075	0.0797775	0.126663	0.146478	0.192562	0.1005	0.0601427	0.122925
487.5	0.159778	0.0777107		0.279703	0.110357	0.135245	0.135614	0.190376	0.053563	0.275164	0.213902	0.180699	0.0745555	0.0757398	0.125708	0.31321	0.296987	0.282578	0.0962847	0.132532	0.116473	0.176587	0.134741	0.249607	0.123781	0.178167	0.312693	0.0067993	0.171473	0.142048	0.131121	0.0889648	0.146931	0.161873	0.188893	0.107828	0.059587	0.122451

## Sheet: Figure 2l
RIS (median)
Tip	Col	CB	Cell
-0.595847	0.129839	0.358398	0.211107
-0.464075	0.155151	0.342119	0.206027
-0.462343	0.187372	0.326519	0.207467
-0.526511	0.195471	0.392572	0.195471
-0.52821	0.173636	0.421819	0.20936
-0.586038	0.158545	0.403659	0.210782
-0.623859	0.0566147	0.378428	0.201697
-0.710317	0.107968	0.408396	0.208106
-0.748982	0.10701	0.416232	0.164548
-0.755385	0.109211	0.292263	0.160815
-0.575742	-0.0247763	0.240465	0.157753
-0.600787	0.0539406	0.239448	0.171721
-0.616195	0.11868	0.280468	0.180847
-0.517195	0.0204046	0.352488	0.191956
-0.343758	-0.169102	0.331404	0.170172
-0.627188	-0.138689	0.346838	0.16625
-0.594747	-0.0464442	0.36439	0.163922
-0.602534	-0.0592229	0.361497	0.157504
-0.52389	0.0527993	0.234425	0.147095
-0.463171	0.0830105	0.340129	0.167649
-0.37709	-0.0467635	0.147291	0.0388963
-0.447775	-0.0603395	0.113646	0.0219058
-0.376783	-0.0973067	0.121512	0.035339
-0.31361	-0.108004	0.121569	0.0319091
-0.279528	-0.115745	0.140262	0.0433619
-0.416096	-0.0729145	0.0590307	0.0231801
-0.529979	-0.0330139	0.0694995	0.00994388
-0.479719	-0.00357018	0.106652	0.0208219
-0.560464	0.0191861	0.0789865	0.0333965
-0.427642	-0.00549976	0.0986321	0.0528131
-0.308272	-0.0344364	0.154897	0.0569096
-0.442907	-0.0416901	0.241469	0.0684731
-0.517316	-0.0159086	0.223204	0.0591092
-0.434438	-0.0338137	0.196128	0.0641952
-0.404895	-0.0443461	0.130858	0.0677865
-0.315748	-0.0305284	0.0485723	0.0463989
-0.430401	-0.0586346	0.124072	0.0123594
-0.487355	-0.0658728	0.125339	-0.00595133
-0.430472	-0.122219	0.169281	-0.000190001
-0.503599	-0.0809451	0.211972	0.0175918
-0.601117	0.0325206	0.0512784	0.0529106
-0.433781	0.0462485	0.0845596	0.0313851
-0.336096	0.104863	0.222279	0.111973
-0.449588	0.0380705	0.220811	0.0883113
-0.53525	-0.069985	0.170234	0.0139803
-0.415892	-0.115267	0.177745	0.0159649
-0.609869	0.0303946	0.160487	0.022526
-0.741613	0.14356	0.135716	0.055897
-0.761472	0.114551	0.141727	0.0747055
-0.770211	0.129095	0.184916	0.0991804
-0.698323	0.0260424	0.282799	0.0946986
-0.680133	-0.0292198	0.282228	0.0885627
-0.725103	-0.0757058	0.305851	0.0749018
-0.591032	-0.202959	0.285305	0.105862
-0.496252	-0.0664675	0.254667	0.111309
-0.529944	-0.0119762	0.194142	0.105088
-0.298125	-0.046126	0.205202	0.112746
-0.48567	0.115773	0.148332	0.0754486
-0.469028	-0.181497	0.126314	-0.0469539
-0.556266	-0.330742	0.158998	-0.120836
-0.499627	0.0857358	0.273678	0.0753465
-0.432798	0.104871	0.30005	0.0924425
-0.50031	0.0484017	0.328065	0.0581462
-0.445994	-0.0292521	0.322697	0.0243153
-0.523887	0.0263237	0.310308	0.0359851
-0.508329	0.0139781	0.336847	0.0441188
-0.614351	-0.0330307	0.348251	0.0436496
-0.490985	-0.0111904	0.423535	0.0515576
-0.438896	-0.0301073	0.431843	0.0665274
-0.416331	0.0347663	0.380593	0.0768253
-0.485625	-0.0168569	0.351651	0.0683476
-0.456574	-0.0460746	0.314053	0.0663759
-0.326432	-0.0554467	0.292013	0.0636667
-0.270914	-0.0760299	0.334132	0.0583666
-0.475861	-0.0521704	0.274008	0.0610593
-0.427055	-0.0610002	0.324037	0.0699101
-0.500436	-0.0463675	0.390324	0.0781085
-0.610582	-0.0980725	0.369239	0.0613946
-0.554784	-0.14645	0.364604	0.00619142
-0.589136	-0.121325	0.353633	0.0063415
-0.585209	-0.0682553	0.495652	0.159486
-0.51201	0.0238726	0.689614	0.133066
-0.486755	-0.0450903	0.635356	0.134211
-0.597208	0.0666737	0.596457	0.168957
-0.721414	0.239448	0.618112	0.205817
-0.613414	0.149272	0.591325	0.25237
-0.357981	0.170124	0.542373	0.228496
-0.278729	0.0316803	0.579863	0.167217
-0.39201	-0.0302659	0.423416	0.146016
-0.463097	-0.0728322	0.355336	0.114358
-0.393767	0.0273948	0.352292	0.13861
0.26033	0.110555	0.297589	0.182252
-0.460827	0.0893997	0.494017	0.204221
-0.593912	0.113122	0.486704	0.206539
-0.581729	0.0613957	0.435722	0.209313
-0.625581	0.132396	0.450634	0.186579
-0.382464	0.107466	0.28425	0.176553
-0.464005	0.149875	0.38882	0.188679
-0.558304	0.204586	0.327764	0.217973
-0.502006	0.159837	0.347437	0.228655
-0.846012	-0.347876	0.406477	0.24778
-0.777231	-0.046716	0.353219	0.0871857
-0.188286	-0.432205	0.281413	-0.129682
-0.226304	-0.373934	0.451094	0.00718148
-0.786537	-0.335259	0.446542	-0.00747441
-0.708597	-0.31013	0.427772	-0.0575794
-0.559452	-0.415835	0.186157	-0.0673902
-0.813763	-0.398904	0.210975	-0.0838936
-0.371998	-0.33964	0.166705	-0.14871
-0.481983	-0.366968	0.273362	-0.103001
-0.767285	-0.400602	0.244139	-0.0613203
0.131689	-0.433266	0.228465	-0.107649
0.180716	-0.346184	0.199459	-0.10553
-0.579751	-0.371629	0.277079	-0.102518
-0.101201	-0.124164	0.344213	0.244672
-0.427327	-0.143162	0.321755	0.24712
0.0224129	-0.14548	0.317594	0.242764
-0.64831	-0.0203362	0.29584	0.244128
-0.59313	0.0824082	0.27236	0.2457
-0.615972	0.175554	0.23547	0.241594
-0.555193	0.170001	0.226559	0.230056
-0.407024	0.176916	0.298572	0.230108
-0.744436	0.163801	0.284349	0.250973
-0.68437	0.215749	0.294517	0.254588
-0.292549	0.1583	0.286831	0.242995
-0.0304545	0.15577	0.310579	0.243234
-0.473538	0.154901	0.338749	0.239805
-0.64223	0.104938	0.381068	0.251925
-0.595918	0.0785119	0.417052	0.242012
-0.367691	0.0287351	0.451743	0.246691
-0.683861	0.131305	0.40194	0.258891
-0.67302	0.125931	0.367856	0.248479
-0.423876	0.161898	0.319242	0.23697
-0.434647	0.144212	0.333497	0.219424
-0.417844	-0.0214243	0.313001	0.111069
-0.501049	-0.0334155	0.225666	0.0855678
-0.50073	0.00279927	0.241473	0.104974
-0.593644	0.00897901	0.22068	0.132428
-0.590803	0.010377	0.259703	0.146701
-0.488424	0.0274175	0.302118	0.127577
-0.544248	0.00728704	0.286324	0.123461
-0.585436	0.0312937	0.317888	0.107957
-0.609151	0.012879	0.342001	0.141676
-0.512544	0.0867337	0.375702	0.15791
-0.593608	0.0702456	0.318656	0.140967
-0.534909	0.0578996	0.203586	0.115697
-0.640902	0.0755758	0.0635603	0.0867381
-0.569246	0.0957179	0.154055	0.104637
-0.641761	0.116391	0.251748	0.135165
-0.608137	0.0812372	0.25711	0.142587
-0.58108	0.094795	0.212289	0.13225
-0.626562	0.0937822	0.240301	0.110699
-0.638534	-0.00697485	0.255788	0.131909
-0.631752	-0.0166813	0.323379	0.150403
-0.233388	0.0250086	0.231639	0.136704
-0.198541	0.0502966	0.334684	0.161481
-0.449953	0.0370013	0.277052	0.131038
-0.276134	0.0439597	0.221167	0.103925
-0.412207	0.0281316	0.138809	0.0769766
-0.55656	0.0391366	0.073937	0.0576133
-0.608301	0.0624607	0.182361	0.0867188
-0.698794	0.0167582	0.233135	0.0832626
-0.67819	0.050282	0.163271	0.0874459
-0.702777	0.083234	0.137498	0.118736
-0.711044	0.10764	0.144102	0.124948
-0.648129	0.0974456	0.140648	0.123185
-0.613675	0.0207677	0.140418	0.0962468
-0.650932	0.06082	0.171081	0.114279
-0.737545	0.0182867	0.140742	0.104703
-0.652592	0.0492734	0.0966657	0.101641
-0.665497	0.0629856	0.150752	0.132172
-0.754323	0.0770674	0.187876	0.153817
-0.772714	0.0923374	0.214858	0.165354
-0.733887	0.0768221	0.139055	0.135354
-0.630786	-0.105708	0.363166	0.0415638
-0.472901	-0.196569	0.380761	0.0315009
-0.394542	-0.164349	0.420749	0.0409544
-0.469514	-0.100854	0.449133	0.072993
-0.582472	-0.107301	0.450316	0.103495
-0.597965	-0.046014	0.477433	0.0849306
-0.538144	-0.0774005	0.423657	0.0727131
-0.516665	-0.0714382	0.413756	0.0789142
-0.550297	-0.0188428	0.424	0.0793901
-0.537517	-0.0752218	0.478932	0.0836667
-0.554279	-0.0480959	0.486701	0.0894655
-0.547719	-0.0553358	0.565605	0.0575558
-0.54648	-0.100753	0.529985	0.0377392
-0.576358	-0.101867	0.566069	0.0289522
-0.613438	-0.0504429	0.566709	0.0575621
-0.557782	-0.0177175	0.509812	0.0797652
-0.537528	0.00460655	0.513854	0.107574
-0.463497	0.00323653	0.495579	0.0865465
-0.475773	-0.0516815	0.439759	0.0723763
-0.543434	-0.00304476	0.426083	0.101329
-0.678782	-0.132913	0.313517	0.0800925
-0.608081	-0.0541148	0.305583	0.0999397
-0.698414	-0.169401	0.306543	0.0406692
-0.739453	-0.221796	0.352947	0.0188974
-0.723562	-0.161612	0.364419	0.0186706
-0.714954	-0.180269	0.304547	0.022257
-0.675099	-0.142873	0.290729	0.0316212
-0.679114	0.0593325	0.3287	0.068305
-0.622307	0.0122436	0.330345	0.0750833
-0.635281	-0.0439815	0.319937	0.0787296
-0.654037	-0.0612019	0.212424	0.0299174
-0.682443	-0.110649	0.233689	0.021592
-0.654984	-0.0267736	0.223772	0.0452595
-0.629715	-0.104944	0.23311	0.0323632
-0.641439	-0.0722565	0.207505	0.0364541
-0.563963	-0.121523	0.278683	0.057038
-0.560823	-0.0976994	0.295505	0.0719728
-0.551874	-0.161857	0.277903	0.0802354
-0.465222	-0.150476	0.310662	0.0597301
-0.4334	-0.189679	0.282629	0.029022
-0.512598	-0.00470437	0.222052	0.140342
-0.518673	0.0148035	0.238501	0.139545
-0.589895	0.0497104	0.252795	0.133044
-0.61679	0.0209919	0.295145	0.138297
-0.629388	0.0195079	0.30353	0.149562
-0.605448	0.00575942	0.325721	0.144739
-0.600511	0.0392018	0.36773	0.14498
-0.52041	0.0250797	0.353494	0.147433
-0.473503	0.0151716	0.277223	0.117553
-0.336677	-0.0216221	0.30561	0.0962699
-0.205983	-0.0253586	0.305708	0.101729
-0.333662	-0.0403694	0.321407	0.0896912
-0.472358	-0.0788927	0.367047	0.0948108
-0.424867	-0.046499	0.313824	0.106022
-0.346306	-0.0670062	0.259732	0.123023
-0.411392	-0.105701	0.290734	0.119324
-0.636018	-0.0119899	0.406445	0.120115
-0.547439	-0.0510983	0.388192	0.120686
-0.537651	-0.00727144	0.33859	0.11617
-0.550727	0.0275286	0.332405	0.123973
-0.100928	0.143959	0.432494	0.270416
-0.0871718	0.191042	0.456069	0.295872
-0.0961042	0.219782	0.421422	0.304605
-0.242184	0.226657	0.433985	0.308748
-0.3204	0.236309	0.355778	0.30576
-0.324423	0.25354	0.250765	0.289182
-0.201266	0.21068	0.304067	0.27983
-0.272308	0.199345	0.286572	0.259868
-0.1967	0.180675	0.301759	0.23698
-0.233345	0.204808	0.284236	0.229245
-0.307332	0.22765	0.22765	0.22765
-0.0431718	0.221324	0.361544	0.232291
-0.245747	0.220854	0.0814259	0.22306
-0.366848	0.25156	0.297815	0.260692
-0.317138	0.256131	0.33327	0.279934
-0.379161	0.245447	0.338997	0.308116
-0.400044	0.287451	0.333425	0.287451
-0.422791	0.226891	0.462437	0.265511
-0.500566	0.192099	0.450618	0.253025
-0.453483	0.230184	0.449432	0.253052
-0.29158	0.238279	0.309529	0.289774
-0.59551	0.25582	0.310451	0.268789
-0.56496	0.223817	0.348626	0.228585
-0.519391	0.119388	0.404887	0.240795
-0.569515	0.244735	0.35876	0.244735
-0.537514	0.224401	0.33537	0.263673
-0.501655	0.213008	0.324709	0.291173
-0.240772	0.182442	0.290064	0.294706
-0.540901	0.187157	0.236978	0.273414
-0.708249	0.222485	0.249243	0.247819
-0.394273	0.229392	0.195277	0.250572
-0.78443	0.178936	0.336305	0.252385
-0.573328	0.14211	0.341681	0.237126
-0.777952	0.219092	0.291109	0.219092
-0.748692	0.211643	0.2961	0.235697
-0.718784	0.220529	0.34233	0.234273
-0.621523	0.161884	0.341459	0.216305
-0.42639	0.0956691	0.302427	0.219933
-0.653552	0.0554566	0.416978	0.224914
-0.682163	0.0319109	0.471523	0.220655
-0.507636	-0.0375177	0.250886	0.163711
-0.554538	-0.0166136	0.308262	0.166993
-0.492336	-0.0420783	0.322012	0.159262
-0.512413	-0.0606822	0.304523	0.169018
-0.5595	-0.0878902	0.323482	0.174081
-0.433288	-0.0643012	0.300295	0.123219
-0.489043	0.0271571	0.263548	0.131926
-0.332549	0.010902	0.246364	0.119514
-0.407799	0.104328	0.208783	0.128977
-0.410549	0.119004	0.154771	0.139927
-0.0917514	0.110272	0.0626189	0.113713
-0.456886	0.117277	0.072207	0.129517
-0.57272	0.221476	0.156022	0.179245
-0.286724	0.198944	0.156822	0.171346
-0.435273	0.187466	0.153978	0.164929
-0.484497	0.23264	0.142167	0.16223
-0.490462	0.302663	0.0678509	0.169969
0.00350827	0.253286	0.00942523	0.179868
-0.182309	0.302488	-0.00489744	0.18701
-0.132954	0.313479	0.0421093	0.182669
-0.0535191	0.0774564	0.200515	0.110504
-0.529926	0.106372	0.144983	0.12408
-0.267411	0.113744	0.123703	0.128412
0.161157	0.123059	0.123059	0.133199
-0.357999	0.141052	0.147472	0.133563
-0.139892	0.137703	0.157668	0.127453
-0.157198	0.110936	0.137267	0.12132
-0.529915	0.102756	0.0883948	0.0961616
-0.638875	0.0903318	0.0450906	0.0827553
-0.555268	0.0771301	0.0818846	0.0789538
-0.642361	0.0777629	0.0997506	0.0777629
-0.38039	0.123709	-0.0097861	0.0974589
-0.349331	0.161907	0.023578	0.110355
-0.462088	0.174966	-0.0129594	0.11489
-0.215347	0.191495	0.0769286	0.124636
-0.191897	0.197301	0.04841	0.133286
-0.446797	0.184666	0.100544	0.130449
-0.00853368	0.185989	0.0937925	0.136713
-0.352295	0.193692	0.154247	0.138223
-0.37638	0.168251	0.127489	0.124246
-0.383639	0.160616	0.0377699	0.0977883
-0.282861	0.150919	0.0702998	0.0926254
-0.473986	0.173331	0.0443877	0.0967932
-0.419639	0.169871	0.0919708	0.0967129
-0.573719	0.185142	0.0689975	0.101031
-0.720661	0.187353	0.0837415	0.10567
-0.70726	0.0761044	0.117348	0.11167
-0.521634	0.0582342	0.133376	0.109704
-0.587301	0.0461331	0.115638	0.104673
-0.639194	0.132628	0.112457	0.107493
-0.391232	0.148642	0.117102	0.121388
-0.286468	0.142506	0.0829348	0.119091
-0.163397	0.146148	0.0791355	0.100103
-0.518923	0.0992532	0.0859365	0.103567
-0.387759	0.0763438	0.0871491	0.0976595
-0.621881	0.094231	0.038879	0.0765026
-0.340455	0.137194	0.0806405	0.102844
-0.23439	0.172759	0.0687462	0.115105
0.0677192	0.179821	0.0701108	0.135474
0.0902278	0.198631	0.0584873	0.153166
-0.593027	0.0898152	0.0535532	0.0787417
-0.52489	0.032994	0.0521917	0.0585855
-0.515311	0.0739589	0.0715849	0.0484097
-0.543709	0.0602027	0.133681	0.0746303
-0.620629	0.0684821	0.109835	0.0684821
-0.61391	0.0749131	0.109114	0.0749131
-0.460221	0.0760198	0.135701	0.0928493
-0.499093	0.095806	0.172128	0.107577
-0.525711	0.0765281	0.169643	0.109952
-0.543328	0.103519	0.149909	0.120743
-0.704019	0.131462	0.167683	0.131462
-0.705829	0.111216	0.2501	0.126385
-0.700862	0.086981	0.238444	0.126541
-0.602952	0.0944285	0.235861	0.116023
-0.703982	0.107253	0.201932	0.108135
-0.655841	0.107137	0.267947	0.107137
-0.550911	0.0696563	0.247673	0.092068
-0.553812	0.0896646	0.186289	0.0934066
-0.64842	0.0830984	0.103518	0.0944502
-0.597836	0.0970932	0.145667	0.114442
-0.455555	0.19549	0.0429347	0.158423
-0.336092	0.185794	-0.0180316	0.146215
-0.446902	0.168754	0.0348503	0.137243
-0.494775	0.154305	0.00704051	0.105889
-0.490482	0.142243	0.143234	0.106932
-0.426727	0.105445	0.159863	0.0923813
-0.392135	0.0871089	0.122321	0.0946795
-0.326735	0.0818866	0.186644	0.10991
-0.374896	0.10216	0.186703	0.133123
0.0207916	0.108339	0.230055	0.143552
-0.0545669	0.127838	0.212433	0.150646
-0.0154822	0.169978	0.212742	0.169978
0.185504	0.185504	0.192979	0.154169
-0.0950422	0.153827	0.168366	0.153827
0.0932461	0.140568	0.113683	0.139752
-0.335454	0.164847	0.130942	0.147929
-0.471926	0.157178	0.190707	0.156636
-0.577711	0.165666	0.233038	0.154551
-0.493974	0.169074	0.139486	0.150687
-0.464282	0.130342	0.258881	0.141774
-0.650863	0.216482	0.106266	0.192919
-0.624422	0.219723	0.205944	0.193791
-0.659956	0.214195	0.205583	0.190802
-0.636243	0.19652	0.209086	0.181531
-0.674063	0.208209	0.258013	0.195751
-0.597616	0.203565	0.188771	0.203565
-0.720791	0.179673	0.288985	0.19935
-0.462552	0.151199	0.368181	0.184561
-0.509385	0.152549	0.268478	0.176283
-0.550727	0.150049	0.19826	0.159525
-0.468704	0.141229	0.350656	0.151299
-0.171353	0.144553	0.344593	0.16392
-0.416361	0.158817	0.349869	0.161027
-0.457229	0.135208	0.26731	0.144726
-0.467907	0.177793	0.0761238	0.144194
-0.470034	0.14483	0.270161	0.145192
-0.610116	0.203189	0.142613	0.17231
-0.454794	0.150844	0.178646	0.173572
-0.388039	0.198822	0.221056	0.200724
-0.485214	0.232834	0.308099	0.220159
-0.37711	0.0934547	0.335614	0.177745
-0.622055	0.0871372	0.358393	0.191255
-0.545309	0.147156	0.391825	0.2095
-0.529286	0.0892505	0.42486	0.184432
-0.572228	0.100866	0.331011	0.17642
-0.498872	0.0711152	0.234997	0.176309
-0.664786	0.137336	0.192444	0.192444
-0.660726	0.166262	0.166262	0.175687
-0.488915	0.157199	0.250167	0.178796
-0.599467	0.142447	0.305653	0.167476
-0.67832	0.143407	0.252921	0.151697
-0.530935	0.149078	0.325694	0.176896
-0.593908	0.126885	0.303198	0.160665
-0.598303	0.14545	0.290849	0.20254
-0.617995	0.203512	0.469525	0.203512
-0.649409	0.168479	0.408393	0.234268
-0.695129	0.163778	0.542566	0.237706
-0.793738	0.179331	0.503147	0.204034
-0.523247	0.211502	0.249392	0.197199
-0.668249	0.210758	0.248662	0.188426
-0.643045	0.074394	0.40999	0.120703
-0.711463	0.0884991	0.355205	0.10792
-0.726641	0.148194	0.249932	0.132877
-0.764549	0.150121	0.280348	0.178031
-0.80656	0.177269	0.177269	0.180422
-0.82599	0.166441	0.276511	0.167864
-0.786624	0.112694	0.224545	0.147814
-0.818431	0.105401	0.367562	0.15716
-0.789627	0.149602	0.394674	0.173998
-0.762664	0.161402	0.38689	0.193909
-0.748752	0.110462	0.390171	0.180466
-0.604114	0.129462	0.380797	0.201898
-0.693106	0.178843	0.313686	0.202068
-0.707738	0.233535	0.145719	0.20634
-0.745348	0.194939	0.253142	0.189676
-0.712127	0.180724	0.28609	0.180724
-0.739593	0.162504	0.328698	0.182687
-0.681328	0.133372	0.411052	0.187696
-0.594764	0.112708	0.385993	0.170402
-0.568218	0.0654556	0.439019	0.169984
-0.536502	-0.0101288	0.176645	0.101096
-0.508587	0.0301652	0.151559	0.0997228
-0.450699	-0.0107883	0.161927	0.100443
-0.474064	0.0199183	0.13074	0.0919511
-0.548549	0.0286009	0.121243	0.0967132
-0.605546	0.0633751	0.134314	0.105318
-0.608975	0.0417032	0.151174	0.114779
-0.461172	0.0669304	0.17453	0.105723
-0.516682	0.12589	0.162852	0.111174
-0.579029	0.11099	0.212004	0.128912
-0.578801	0.122111	0.214079	0.118901
-0.564902	0.096349	0.161975	0.108874
-0.533554	0.0406602	0.171573	0.0881087
-0.383391	0.0680963	0.151965	0.0829374
-0.403134	0.0837067	0.15081	0.0764542
-0.364901	0.0648062	0.197628	0.0983439
-0.365206	0.0770688	0.215666	0.114899
-0.391201	0.0607104	0.257583	0.129928
-0.100026	-0.0232816	0.296352	0.118693
-0.37972	0.027006	0.240929	0.114572
-0.646028	0.117885	0.195421	0.14037
-0.706244	0.144639	0.293589	0.158958
-0.720036	0.152804	0.309333	0.177749
-0.679154	0.172154	0.366106	0.19322
-0.685914	0.161053	0.269753	0.176378
-0.728007	0.0574275	0.320562	0.165949
-0.753599	0.215999	0.382153	0.180406
-0.738108	0.189894	0.396029	0.202602
-0.733017	0.175751	0.294988	0.212774
-0.729328	0.183591	0.246201	0.208252
-0.696764	0.158483	0.284505	0.195025
-0.711218	0.1362	0.327768	0.198306
-0.673388	0.125945	0.317028	0.174086
-0.680344	0.0500104	0.370283	0.166277
-0.709275	0.0753055	0.38708	0.182251
-0.742783	0.117019	0.364812	0.173257
-0.712628	0.155212	0.3772	0.171404
-0.703869	0.136008	0.363302	0.188874
-0.650451	0.127388	0.463446	0.184827
-0.616525	0.12014	0.469686	0.172586
-0.563032	-0.162282	0.399346	-0.0418726
-0.58683	-0.121368	0.257178	-0.0235051
-0.58475	-0.0913783	0.259612	0.00710159
-0.61249	-0.0851167	0.231574	0.0240168
-0.630438	-0.0658509	0.152537	0.0139436
-0.649632	-0.0764139	0.108402	0.0181304
-0.618533	-0.0532225	0.278207	0.0250316
-0.565644	-0.0894164	0.274588	0.0149978
-0.571351	-0.112203	0.336309	0.00104178
-0.612722	-0.110483	0.398098	-0.00800962
-0.594331	-0.101335	0.349749	-0.0259273
-0.558246	-0.113007	0.296824	-0.0486674
-0.581404	-0.129045	0.290778	-0.0534573
-0.615847	-0.139486	0.42461	-0.0647418
-0.518507	-0.173996	0.436615	-0.0899904
-0.516304	-0.204806	0.420075	-0.086943
-0.617321	-0.156402	0.338641	-0.0638106
-0.644896	-0.159878	0.252946	-0.0609411
-0.67736	-0.116456	0.31947	-0.0477494
-0.688681	-0.0974602	0.483999	-0.0340877
-0.122632	0.18995	0.151643	0.138705
-0.0151176	0.1892	0.153213	0.12518
-0.375696	0.150936	0.111423	0.112637
-0.465686	0.162511	0.112788	0.129661
-0.459048	0.203032	0.187057	0.175116
-0.368514	0.186058	0.172292	0.174873
-0.543694	0.179289	0.179289	0.169815
0.00345886	0.180918	0.154063	0.178923
-0.163721	0.21676	0.0758766	0.185919
-0.188627	0.240703	0.135496	0.194153
0.0280006	0.23985	0.124619	0.186784
0.167597	0.161378	0.0983356	0.157076
0.125732	0.125732	0.0957942	0.140844
0.143592	0.143592	0.123546	0.143592
-0.140255	0.168228	0.0987699	0.15451
0.00423983	0.0953588	0.14555	0.159307
-0.498094	0.056268	0.1539	0.146624
0.0477651	0.0905071	0.15516	0.143974
0.0420169	0.152193	0.12008	0.139745
0.223391	0.166979	0.0743937	0.13003
-0.592243	0.0651879	0.242819	0.0914
-0.633973	0.039716	0.184712	0.0740973
-0.684786	0.031999	0.264581	0.107615
-0.647716	0.0406424	0.298296	0.0997978
-0.636619	0.0377386	0.235958	0.0963482
-0.581461	-0.0327492	0.293327	0.078648
-0.598657	-0.0618497	0.240071	0.0705789
-0.561594	0.0033896	0.267455	0.0848186
-0.571428	0.0852392	0.200872	0.100976
-0.57029	0.0879209	0.171742	0.0963237
-0.608005	0.118816	0.132679	0.0666013
-0.586635	0.0740644	0.158887	0.0681771
-0.584999	0.0713104	0.131693	0.0593338
-0.688781	0.105467	0.135337	0.0568088
-0.651691	0.125997	0.180028	0.0808183
-0.673396	0.058087	0.190715	0.0931722
-0.726685	0.0747739	0.206053	0.0799309
-0.673592	0.0499968	0.184895	0.0776648
-0.755229	0.0675387	0.16476	0.0731897
-0.746752	0.0831312	0.141264	0.0650477
-0.63103	-0.0708197	0.232806	0.0922499
-0.506751	0.00126671	0.200821	0.087419
-0.436045	0.035311	0.22782	0.107203
-0.506059	0.0876094	0.248218	0.115572
-0.483477	0.0467653	0.300297	0.116154
-0.466392	0.0599197	0.271848	0.112454
-0.564495	0.0485869	0.285876	0.114448
-0.613412	0.0217873	0.278342	0.0840118
-0.626638	-0.00461985	0.290389	0.08073
-0.585709	-0.0178568	0.343739	0.0916661
-0.514886	-0.0248987	0.362016	0.117041
-0.610292	-0.000365374	0.355262	0.131028
-0.549089	-0.0545191	0.324142	0.123927
-0.56731	-0.104706	0.295893	0.0919754
-0.542612	-0.164321	0.254281	0.0725102
-0.584363	-0.0567062	0.192129	0.0432165
-0.543333	-0.0704384	0.150856	0.0404227
-0.506185	0.00518142	0.110384	0.0607195
-0.583259	0.0240859	0.10541	0.0899328
-0.261745	0.0589143	0.150302	0.11041
-0.535061	-0.109611	0.352227	0.0337752
-0.651701	-0.058185	0.255671	0.0468626
-0.661688	-0.0352824	0.222576	0.044264
-0.714341	-0.0363735	0.270923	0.0534077
-0.710012	-0.0484479	0.275828	0.0416855
-0.706263	-0.0160757	0.329111	0.0480609
-0.732467	-0.0137537	0.364653	0.078496
-0.750639	-0.00401883	0.326869	0.0729268
-0.777502	-0.0339453	0.335108	0.048315
-0.746468	-0.0372145	0.182464	0.0350446
-0.73991	-0.0221268	0.261058	0.0353198
-0.704246	-0.058962	0.332377	0.0465464
-0.698183	-0.0346187	0.303339	0.0846106
-0.659169	-0.0598544	0.284505	0.0976879
-0.716051	-0.0869323	0.327521	0.0781953
-0.722019	-0.0823083	0.342647	0.0874971
-0.704217	-0.0618323	0.344912	0.104342
-0.704006	-0.011587	0.340446	0.119028
-0.726462	0.0536891	0.270824	0.112158
-0.709127	0.0511992	0.281731	0.112932
-0.591176	-0.0207596	0.384846	0.0865758
-0.528054	-0.0386734	0.36673	0.0800528
-0.528522	-0.0731511	0.389676	0.0555752
-0.538505	-0.0730228	0.294411	0.0565422
-0.594023	-0.0446518	0.23415	0.0527446
-0.66195	-0.0159511	0.287762	0.0724426
-0.675883	0.0387698	0.26228	0.102515
-0.682433	0.0310439	0.242736	0.095728
-0.671444	-0.00864908	0.191682	0.0765808
-0.727124	0.0463411	0.128752	0.0603862
-0.559078	0.0768899	0.111555	0.10523
-0.642096	0.100446	0.17085	0.1435
-0.636331	0.129086	0.220132	0.135189
-0.599503	0.0648125	0.167421	0.100295
-0.605228	0.0669766	0.173635	0.0863564
-0.567572	0.00776999	0.142116	0.0645101
-0.526505	0.0796006	0.183789	0.0793977
-0.572643	0.077391	0.264989	0.08154
-0.497885	0.0236246	0.298308	0.0635645
-0.558429	0.0592242	0.346804	0.0888607
-0.644335	0.0218687	0.21711	0.108619
-0.636896	0.0760339	0.216539	0.0779792
-0.635406	-0.000454001	0.218923	0.0795489
-0.63048	-0.0503032	0.117347	0.0487765
-0.673993	-0.0634911	0.117333	0.0685485
-0.60433	-0.135387	0.158949	0.0237183
-0.692738	-0.0638028	0.114762	0.00872279
-0.685045	-0.107936	0.153582	0.0362663
-0.721521	-0.0474656	0.1282	0.0429578
-0.564954	-0.0584372	0.0940905	0.0542949
-0.461023	0.0426704	0.0748254	0.0464365
-0.638741	0.110799	0.0585087	0.0656753
-0.68763	0.0113135	0.098872	0.0543138
-0.652793	0.0887502	0.0553581	0.0559113
-0.619756	-0.078065	0.115146	0.0799397
-0.666588	-0.0346663	0.117786	0.0733971
-0.636821	0.0126298	0.0455545	0.0736457
-0.785493	-0.047872	0.137006	0.060723
-0.700996	-0.196593	0.250915	0.000976219
-0.636812	-0.305032	0.262456	-0.0152469
-0.43354	0.147883	0.31527	0.188151
-0.351225	0.0771616	0.345143	0.185185
-0.377302	0.0511823	0.395782	0.162317
-0.37312	0.0250648	0.403316	0.140933
-0.294463	0.0707195	0.304004	0.121822
-0.244583	0.000126921	0.358135	0.118769
-0.410209	0.00187209	0.334996	0.12767
-0.385414	0.0284751	0.282612	0.119076
-0.200372	0.034096	0.284048	0.128651
-0.46282	0.0407553	0.282748	0.12434
-0.471901	0.0367758	0.304766	0.125856
-0.469854	0.0426546	0.282735	0.133874
-0.47087	0.0838252	0.246807	0.142127
-0.641239	0.0819346	0.294824	0.152587
-0.630659	0.118316	0.258912	0.152178
-0.447682	0.0459383	0.325418	0.186332
-0.63441	0.0954466	0.37125	0.174589
-0.617872	0.0829722	0.411043	0.161657
-0.557402	0.0396753	0.432807	0.16426
-0.468393	0.00649976	0.410378	0.150912
-0.618569	0.0582579	0.0359957	0.0349832
-0.567126	0.0800118	0.136	0.0597011
-0.550044	0.0592788	0.0822684	0.0376309
-0.654534	0.027607	0.0789552	0.0380055
-0.566359	0.0957364	0.0864167	0.0840474
-0.558195	0.139876	0.0499103	0.107905
-0.522171	0.145233	0.0370248	0.111344
-0.59962	0.153354	-0.00967829	0.101542
-0.458132	0.125979	-0.0328038	0.0879248
-0.520325	0.123365	-0.0386958	0.0826878
-0.611105	0.154666	-0.0305516	0.101295
-0.538308	0.183308	0.0150826	0.140483
-0.595762	0.165221	0.00578311	0.12757
-0.463236	0.212816	0.0200952	0.134244
-0.321939	0.124818	0.0259017	0.12059
-0.328264	0.127745	0.0295717	0.120662
-0.38625	0.130028	0.0376205	0.101835
-0.330659	0.0744187	0.0301721	0.0744187
-0.536543	0.0290653	0.0315896	0.0455141
-0.634868	0.0045901	0.0390509	0.0435126
-0.660453	-0.0434696	0.242596	0.00631778
-0.690039	-0.0776509	0.24893	0.00194586
-0.680414	-0.0584632	0.162843	-0.0141756
-0.651832	-0.0582308	0.129333	-0.00501875
-0.558807	-0.0517427	0.0704938	0.0220254
-0.60192	-0.0167184	0.106757	0.0356003
-0.605366	-0.0486587	0.20906	0.0387083
-0.629659	-0.0500491	0.225018	0.0214562
-0.615439	-0.0371243	0.260081	0.0231685
-0.626103	0.00865372	0.305024	0.046972
-0.640402	0.00132384	0.24988	0.0511382
-0.611661	0.0382894	0.291627	0.0847483
-0.594873	-0.0273295	0.328715	0.0681229
-0.584861	-0.0149552	0.332216	0.0780003
-0.583332	-0.0296756	0.401052	0.0817049
-0.655106	-0.060083	0.403458	0.0945551
-0.672311	-0.0200359	0.37175	0.0912784
-0.629208	0.0389487	0.277717	0.115526
-0.613495	-0.000948239	0.19909	0.0899686
-0.655526	0.00529701	0.249418	0.054234
-0.583698	-0.0149261	0.254385	0.0726212
-0.252385	0.0471366	0.350711	0.107311
-0.469368	0.113375	0.144679	0.141488
-0.499757	0.0970957	0.148966	0.148966
-0.247001	0.126503	0.124554	0.171158
-0.202121	0.135272	0.182534	0.174329
-0.18748	0.171888	0.257694	0.194367
-0.539969	0.211453	0.261178	0.211453
-0.706429	0.215177	0.164408	0.215177
-0.63175	0.149334	0.269307	0.171992
-0.558688	0.123126	0.267163	0.147074
-0.647274	0.0905425	0.250991	0.124636
-0.667482	0.0976438	0.352902	0.127569
-0.693329	0.101621	0.349628	0.138138
-0.628486	0.0976065	0.441355	0.15058
-0.636959	0.0899155	0.45375	0.155649
-0.571217	0.102352	0.487528	0.154153
-0.594302	0.111773	0.389458	0.163444
-0.648561	0.0793952	0.38911	0.161659
-0.690044	0.106329	0.395927	0.175438

## Sheet: Figure 2m
SR' (mean)
distance (nm)	mean	SD		cell1	cell2	cell3	cell4	cell5	cell6	cell7	cell8	cell9	cell10	cell11	cell12	cell13	cell14	cell15	cell16	cell17	cell18	cell19	cell20	cell21	cell22	cell23	cell24	cell25	cell26	cell27	cell28	cell29	cell30	cell31	cell32	cell33	cell34	cell35
0	-0.643165	0.0957199		-0.756328	-0.45461	-0.646222	-0.601109	-0.730603	-0.710765	-0.699129	-0.732603	-0.734444	-0.699985	-0.656924	-0.63097	-0.654893	-0.751486	-0.641215	-0.484063	-0.32586	-0.568845	-0.600578	-0.675489	-0.735794	-0.767875	-0.629842	-0.759141	-0.52895	-0.541593	-0.625503	-0.594268	-0.600392	-0.72754	-0.64425	-0.674424	-0.577873	-0.67094	-0.676283
12.5	-0.559451	0.104019		-0.678858	-0.357046	-0.554587	-0.488006	-0.672997	-0.645779	-0.648815	-0.655141	-0.64298	-0.605688	-0.5607	-0.564266	-0.608755	-0.702061	-0.566017	-0.364304	-0.295878	-0.507398	-0.504051	-0.603064	-0.676413	-0.679068	-0.522663	-0.706114	-0.396143	-0.413162	-0.523791	-0.48461	-0.515413	-0.618927	-0.562173	-0.609821	-0.472975	-0.579839	-0.593293
25	-0.433586	0.119356		-0.560966	-0.201739	-0.395734	-0.350954	-0.565721	-0.565206	-0.55708	-0.533059	-0.517799	-0.471687	-0.41292	-0.442915	-0.521009	-0.621836	-0.435207	-0.266383	-0.175987	-0.368434	-0.351051	-0.510034	-0.595469	-0.568445	-0.400376	-0.615982	-0.228612	-0.260264	-0.375024	-0.336637	-0.411488	-0.47771	-0.437055	-0.4625	-0.3096	-0.419047	-0.451568
37.5	-0.373846	0.117022		-0.492339	-0.158686	-0.330607	-0.298781	-0.505249	-0.479017	-0.525146	-0.466988	-0.452331	-0.412774	-0.339993	-0.374563	-0.436039	-0.570988	-0.365316	-0.227498	-0.133192	-0.322992	-0.277008	-0.458919	-0.534806	-0.511865	-0.351184	-0.568463	-0.172546	-0.18023	-0.322592	-0.276223	-0.391667	-0.411109	-0.356775	-0.374124	-0.274161	-0.332733	-0.397721
50	-0.406142	0.10912		-0.525383	-0.23095	-0.355469	-0.326578	-0.525919	-0.521328	-0.555542	-0.49214	-0.47868	-0.450826	-0.360576	-0.376225	-0.450764	-0.577459	-0.409794	-0.269889	-0.18236	-0.369948	-0.314933	-0.474041	-0.537671	-0.538227	-0.399184	-0.593612	-0.251075	-0.17642	-0.370807	-0.339244	-0.454261	-0.452656	-0.384635	-0.375169	-0.306886	-0.37493	-0.411405
62.5	-0.412884	0.104979		-0.519218	-0.254231	-0.365296	-0.316066	-0.50929	-0.497939	-0.561477	-0.480718	-0.496422	-0.446879	-0.370717	-0.377113	-0.437082	-0.565864	-0.411417	-0.281126	-0.21763	-0.396931	-0.31418	-0.468162	-0.534163	-0.555119	-0.416485	-0.595571	-0.271239	-0.141683	-0.408816	-0.370661	-0.477147	-0.470356	-0.413225	-0.360447	-0.34083	-0.390099	-0.417324
75	-0.40155	0.104561		-0.509511	-0.241875	-0.321918	-0.301627	-0.482526	-0.422875	-0.552505	-0.460681	-0.478811	-0.42965	-0.361864	-0.353643	-0.437209	-0.549644	-0.405929	-0.249659	-0.259585	-0.398668	-0.315886	-0.452449	-0.513054	-0.559638	-0.426457	-0.57384	-0.252604	-0.116947	-0.416722	-0.379803	-0.48096	-0.471131	-0.414077	-0.325902	-0.310421	-0.39414	-0.432031
87.5	-0.384229	0.111073		-0.495241	-0.201996	-0.305424	-0.283701	-0.444857	-0.383214	-0.530166	-0.426916	-0.467338	-0.399098	-0.389872	-0.308205	-0.41258	-0.533937	-0.37503	-0.223124	-0.250908	-0.391096	-0.323205	-0.431597	-0.497952	-0.549865	-0.416018	-0.560297	-0.244723	-0.051183	-0.424571	-0.370549	-0.474285	-0.466686	-0.400522	-0.277369	-0.290801	-0.39158	-0.454106
100	-0.365459	0.114624		-0.478729	-0.18631	-0.283213	-0.267357	-0.411675	-0.257298	-0.479366	-0.409163	-0.462946	-0.361287	-0.391824	-0.288473	-0.39324	-0.522943	-0.35098	-0.199462	-0.234741	-0.391644	-0.293537	-0.428385	-0.474423	-0.537463	-0.40604	-0.55294	-0.216539	-0.0434252	-0.403546	-0.360629	-0.469583	-0.472603	-0.383027	-0.252188	-0.270958	-0.391632	-0.463478
112.5	-0.351681	0.115154		-0.469382	-0.157503	-0.282218	-0.257449	-0.372374	-0.311611	-0.465243	-0.399986	-0.444997	-0.320337	-0.391134	-0.271416	-0.377242	-0.505293	-0.31473	-0.183916	-0.206083	-0.381423	-0.251065	-0.425674	-0.440701	-0.514159	-0.381248	-0.551977	-0.210437	-0.0170576	-0.404336	-0.340108	-0.459593	-0.454818	-0.379291	-0.241995	-0.290335	-0.387551	-0.446139
125	-0.337028	0.114004		-0.455533	-0.166919	-0.263816	-0.224788	-0.33362	-0.277122	-0.430246	-0.392038	-0.450574	-0.266846	-0.385732	-0.251536	-0.347213	-0.511134	-0.283732	-0.176162	-0.201181	-0.358063	-0.235639	-0.414549	-0.405141	-0.496012	-0.352749	-0.555568	-0.216982	-0.013934	-0.386318	-0.327872	-0.452859	-0.442681	-0.372984	-0.236899	-0.320338	-0.36479	-0.424423
137.5	-0.320648	0.113481		-0.443427	-0.157625	-0.248433	-0.201079	-0.327112	-0.245011	-0.40953	-0.385508	-0.42396	-0.228013	-0.369106	-0.236816	-0.343032	-0.507984	-0.27102	-0.14617	-0.180917	-0.339707	-0.20654	-0.399901	-0.381017	-0.467136	-0.316565	-0.551658	-0.219283	-0.014902	-0.376478	-0.308921	-0.429466	-0.429735	-0.36636	-0.244816	-0.326421	-0.325112	-0.393915
150	-0.302124	0.114755		-0.430475	-0.149985	-0.24292	-0.167262	-0.324951	-0.122209	-0.373578	-0.376485	-0.379682	-0.202235	-0.34645	-0.213494	-0.315828	-0.489375	-0.274662	-0.116725	-0.175232	-0.326541	-0.184179	-0.399733	-0.368332	-0.439374	-0.301264	-0.539081	-0.234669	-0.0218604	-0.380873	-0.267641	-0.412889	-0.412852	-0.361188	-0.252969	-0.319894	-0.275022	-0.374416
162.5	-0.288698	0.116428		-0.411807	-0.139573	-0.242711	-0.136386	-0.315965	-0.0451456	-0.352651	-0.356673	-0.369201	-0.193792	-0.322504	-0.194311	-0.29784	-0.470316	-0.279835	-0.0964581	-0.161161	-0.321469	-0.189293	-0.383786	-0.366481	-0.418079	-0.299268	-0.52137	-0.242563	-0.0301655	-0.378472	-0.236558	-0.398312	-0.40523	-0.377063	-0.256944	-0.293742	-0.244711	-0.35461
175	-0.276181	0.108917		-0.386784	-0.112001	-0.223436	-0.119187	-0.313815	-0.148482	-0.333574	-0.334272	-0.341933	-0.200737	-0.316534	-0.169011	-0.269377	-0.442629	-0.273692	-0.0789449	-0.155681	-0.312012	-0.184832	-0.366011	-0.35778	-0.39791	-0.283711	-0.483903	-0.243165	-0.0224516	-0.390594	-0.204802	-0.380113	-0.383813	-0.374335	-0.233493	-0.274784	-0.21244	-0.340082
187.5	-0.263981	0.108282		-0.360951	-0.0905733	-0.215437	-0.0964034	-0.312877	-0.119933	-0.333417	-0.313627	-0.341124	-0.201321	-0.30876	-0.165949	-0.254186	-0.447171	-0.259871	-0.0663029	-0.159645	-0.288498	-0.172525	-0.350377	-0.346976	-0.378597	-0.269485	-0.445823	-0.232314	-0.0185573	-0.385249	-0.198466	-0.366041	-0.360228	-0.383946	-0.210329	-0.251764	-0.210228	-0.322399
200	-0.252756	0.103694		-0.3533	-0.0815709	-0.18717	-0.0859362	-0.308403	-0.221734	-0.347308	-0.286383	-0.337391	-0.199458	-0.327509	-0.170658	-0.258076	-0.418655	-0.23026	-0.0510395	-0.131859	-0.295683	-0.146769	-0.327753	-0.329253	-0.359261	-0.247511	-0.41524	-0.216788	-0.00571044	-0.372725	-0.190135	-0.33751	-0.325712	-0.357446	-0.188765	-0.23146	-0.210798	-0.291238
212.5	-0.24135	0.103361		-0.340564	-0.0938384	-0.189989	-0.0823925	-0.31696	-0.361293	-0.336612	-0.237053	-0.341906	-0.189402	-0.331435	-0.157682	-0.253504	-0.415375	-0.205756	-0.055868	-0.125604	-0.259014	-0.107249	-0.297557	-0.304223	-0.333028	-0.210644	-0.385631	-0.194327	0.0227348	-0.354131	-0.164331	-0.325388	-0.284409	-0.324915	-0.191046	-0.217059	-0.20996	-0.271838
225	-0.228978	0.104327		-0.331093	-0.0972942	-0.167807	-0.072482	-0.313917	-0.426843	-0.319642	-0.191785	-0.34461	-0.185892	-0.327027	-0.175812	-0.256179	-0.407647	-0.202568	-0.059914	-0.103137	-0.214982	-0.0795395	-0.281449	-0.288428	-0.321559	-0.183707	-0.355903	-0.162632	0.0243113	-0.316615	-0.138542	-0.284637	-0.269628	-0.302749	-0.202907	-0.204658	-0.199382	-0.247575
237.5	-0.217284	0.101928		-0.324	-0.10074	-0.190827	-0.0616507	-0.315353	-0.441772	-0.283297	-0.172259	-0.314585	-0.183914	-0.311969	-0.180528	-0.254079	-0.385616	-0.189695	-0.05834	-0.0974643	-0.186697	-0.0649859	-0.270056	-0.248679	-0.299376	-0.136787	-0.333747	-0.136143	0.0237094	-0.282253	-0.119466	-0.261905	-0.273665	-0.302063	-0.216919	-0.199726	-0.205783	-0.224302
250	-0.205058	0.097577		-0.309457	-0.085405	-0.18614	-0.0674348	-0.309661	-0.398526	-0.241873	-0.172945	-0.275006	-0.19154	-0.299229	-0.196598	-0.258536	-0.36934	-0.199545	-0.0624325	-0.0957364	-0.142883	-0.0664466	-0.2537	-0.217859	-0.275788	-0.11294	-0.303812	-0.122211	0.0478728	-0.258556	-0.0985432	-0.236977	-0.283157	-0.308809	-0.222298	-0.191436	-0.203724	-0.206353
262.5	-0.194208	0.0949948		-0.304017	-0.0580596	-0.197295	-0.060027	-0.301705	-0.355572	-0.222673	-0.198184	-0.24581	-0.208818	-0.278938	-0.215333	-0.257028	-0.33199	-0.188811	-0.03526	-0.111179	-0.0912566	-0.0622492	-0.235725	-0.200082	-0.250461	-0.0803666	-0.291102	-0.102917	0.0284054	-0.262788	-0.0817625	-0.22301	-0.285862	-0.307898	-0.222436	-0.178621	-0.203417	-0.175043
275	-0.182188	0.0927187		-0.300519	-0.0403247	-0.182866	-0.0590029	-0.30654	-0.314402	-0.232803	-0.216595	-0.220865	-0.229256	-0.255332	-0.213356	-0.264512	-0.297064	-0.175189	-0.00323935	-0.108166	-0.054429	-0.0612246	-0.210371	-0.169509	-0.233632	-0.0721622	-0.268922	-0.108442	0.0254886	-0.231627	-0.0808303	-0.21418	-0.265466	-0.298224	-0.20026	-0.156364	-0.198471	-0.157931
287.5	-0.175444	0.0941985		-0.304129	-0.0200656	-0.179067	-0.0501467	-0.318781	-0.280269	-0.251451	-0.238289	-0.20375	-0.237536	-0.242146	-0.226663	-0.260618	-0.289765	-0.160975	0.0131673	-0.100301	-0.0273851	-0.0628833	-0.181719	-0.150854	-0.22613	-0.0724076	-0.246623	-0.119349	0.0171933	-0.231604	-0.0865457	-0.204884	-0.248843	-0.30409	-0.181645	-0.131225	-0.184567	-0.146211
300	-0.171869	0.0975311		-0.310234	-0.0284302	-0.173766	-0.0561801	-0.330031	-0.306357	-0.254141	-0.250486	-0.2046	-0.239737	-0.230598	-0.242857	-0.259672	-0.282486	-0.137216	0.0294526	-0.0887039	-0.0262763	-0.0510207	-0.180942	-0.125012	-0.230978	-0.0786612	-0.239054	-0.115345	0.0209593	-0.222809	-0.0967084	-0.205643	-0.226566	-0.309127	-0.149228	-0.113733	-0.160754	-0.13846
312.5	-0.167067	0.0964054		-0.320526	-0.0122731	-0.154299	-0.0674087	-0.331165	-0.271186	-0.238735	-0.248427	-0.215274	-0.22765	-0.238184	-0.248402	-0.246459	-0.285904	-0.127188	0.0315251	-0.0517397	-0.0271167	-0.0528767	-0.17219	-0.0988334	-0.237913	-0.0904008	-0.236427	-0.125255	0.00270561	-0.193199	-0.121523	-0.201839	-0.208411	-0.308809	-0.142216	-0.0956408	-0.149826	-0.134282
325	-0.164228	0.0939505		-0.332737	-0.00380001	-0.139578	-0.0775239	-0.308846	-0.282594	-0.205288	-0.243475	-0.225548	-0.225588	-0.229386	-0.248085	-0.241474	-0.270068	-0.108222	0.026516	-0.0407671	-0.035104	-0.0379576	-0.18453	-0.0838033	-0.238059	-0.104362	-0.241708	-0.118775	-0.0343718	-0.175235	-0.155083	-0.207418	-0.195282	-0.297883	-0.141051	-0.0831447	-0.140112	-0.117653
337.5	-0.158887	0.0913153		-0.346324	0.00725538	-0.0869696	-0.0905126	-0.288931	-0.274089	-0.18136	-0.236025	-0.23681	-0.231819	-0.213207	-0.241064	-0.234291	-0.256662	-0.0762737	0.0179708	-0.0389148	-0.050799	-0.0423758	-0.176359	-0.0628356	-0.243727	-0.114343	-0.236971	-0.119783	-0.0626928	-0.1493	-0.171038	-0.219427	-0.184194	-0.260575	-0.133806	-0.0778203	-0.121662	-0.125311
350	-0.153617	0.0920831		-0.35108	0.0195113	-0.0551839	-0.101877	-0.263777	-0.251711	-0.176399	-0.225384	-0.24578	-0.223442	-0.204551	-0.240514	-0.223552	-0.257644	-0.0237419	-0.00281538	-0.0382917	-0.0501833	-0.0386233	-0.169212	-0.06054	-0.25007	-0.118164	-0.244854	-0.114331	-0.0748793	-0.128839	-0.180243	-0.231485	-0.182721	-0.24769	-0.118863	-0.0741808	-0.11139	-0.114105
362.5	-0.150515	0.097305		-0.353169	0.0287101	-0.0154419	-0.0928792	-0.24182	-0.294017	-0.182735	-0.218754	-0.260042	-0.222212	-0.208336	-0.238567	-0.234001	-0.27029	-0.000390528	0.00613032	-0.052904	-0.0422837	-0.0335403	-0.167184	-0.0542317	-0.24865	-0.115255	-0.244454	-0.123931	-0.0773528	-0.101685	-0.162193	-0.236306	-0.176593	-0.223572	-0.114284	-0.0891171	-0.0920988	-0.114574
375	-0.148161	0.100784		-0.338081	0.031887	0.00271386	-0.0893497	-0.221465	-0.339772	-0.201392	-0.2081	-0.258867	-0.22828	-0.223583	-0.236478	-0.233192	-0.281816	-0.000541783	-0.00260027	-0.0427841	-0.0200262	-0.0295282	-0.176728	-0.059828	-0.245502	-0.10741	-0.248466	-0.121026	-0.0632339	-0.0635691	-0.135739	-0.226147	-0.168628	-0.20182	-0.127753	-0.101565	-0.101233	-0.115716
387.5	-0.144738	0.104127		-0.326345	0.0403208	0.0111729	-0.0911842	-0.23085	-0.35665	-0.21097	-0.192402	-0.248266	-0.227157	-0.243814	-0.248535	-0.227283	-0.277736	-0.00271829	0.0115373	-0.0290816	-0.00421012	-0.0309122	-0.179627	-0.061995	-0.229027	-0.0899173	-0.251851	-0.12531	-0.0486895	-0.0428552	-0.122827	-0.220404	-0.168918	-0.184106	-0.125461	-0.111355	-0.108678	-0.109733
400	-0.144678	0.102801		-0.297237	0.0495309	-0.000871092	-0.0977409	-0.242554	-0.364353	-0.21248	-0.187919	-0.242359	-0.238733	-0.244942	-0.249894	-0.214439	-0.268477	-0.0217675	0.00370697	-0.0162759	-0.0194429	-0.0270089	-0.190619	-0.0714106	-0.235893	-0.0583681	-0.258776	-0.126068	-0.0449548	-0.040245	-0.10768	-0.210734	-0.169576	-0.181758	-0.126397	-0.117313	-0.127412	-0.103258
412.5	-0.140111	0.100913		-0.27625	0.059357	-0.0115224	-0.112172	-0.253882	-0.284932	-0.223389	-0.196989	-0.239559	-0.245816	-0.242724	-0.245731	-0.194773	-0.274795	-0.0194653	0.0220729	-0.00840108	-0.02963	-0.0166034	-0.188332	-0.0769157	-0.234037	-0.0318641	-0.274102	-0.125408	-0.0342148	-0.0485369	-0.100924	-0.201029	-0.16849	-0.185592	-0.11132	-0.10419	-0.127767	-0.0959667
425	-0.13988	0.0982442		-0.240124	0.0571077	-0.0316031	-0.128613	-0.254634	-0.316757	-0.212921	-0.196006	-0.232097	-0.257201	-0.223074	-0.22992	-0.193741	-0.267233	-0.0178751	0.0145993	-0.0240081	-0.0526469	0.00239011	-0.180049	-0.0740287	-0.243804	-0.0141031	-0.273628	-0.123398	-0.0321924	-0.0878932	-0.0929289	-0.194392	-0.165631	-0.186287	-0.112743	-0.100386	-0.117766	-0.0922039
437.5	-0.137477	0.0955873		-0.213544	0.0599857	-0.0632064	-0.151555	-0.268885	-0.299043	-0.220139	-0.198733	-0.214791	-0.264918	-0.192586	-0.212074	-0.193519	-0.262999	-0.0160068	0.0119404	-0.0257963	-0.066724	0.0181661	-0.184548	-0.0770735	-0.244542	-0.0119942	-0.26874	-0.117012	-0.0233937	-0.111656	-0.0828399	-0.179125	-0.165543	-0.175008	-0.115379	-0.0913167	-0.100941	-0.0881518
450	-0.134199	0.091776		-0.191017	0.0548358	-0.0889955	-0.158287	-0.270999	-0.305811	-0.209876	-0.193212	-0.189676	-0.260686	-0.178554	-0.185569	-0.174216	-0.248843	-0.0290197	-0.00228645	-0.0352726	-0.078027	0.0334793	-0.195938	-0.0701795	-0.245191	-0.0137791	-0.258446	-0.106345	-0.0148486	-0.127669	-0.0658495	-0.177821	-0.157084	-0.16339	-0.120066	-0.0884205	-0.0838723	-0.0960235
462.5	-0.135521	0.0925171		-0.186687	0.0443477	-0.114659	-0.150864	-0.280485	-0.362437	-0.190847	-0.193828	-0.169342	-0.271504	-0.155564	-0.156025	-0.180333	-0.234135	-0.041261	-0.00547499	-0.0347167	-0.0854964	0.0360001	-0.218993	-0.0737422	-0.24255	-0.0231552	-0.255762	-0.111056	-0.0182934	-0.138379	-0.0579459	-0.17463	-0.148169	-0.135778	-0.116002	-0.104797	-0.0810845	-0.109569
475	-0.130782	0.0838438		-0.193112	0.0307523	-0.137171	-0.148562	-0.274385	-0.267875	-0.170919	-0.183844	-0.149009	-0.265689	-0.15078	-0.143444	-0.16291	-0.216286	-0.0405712	-0.00340394	-0.0284586	-0.0911936	0.0262501	-0.231834	-0.0911746	-0.241816	-0.017228	-0.2531	-0.104065	-0.029298	-0.14278	-0.0489397	-0.153514	-0.149323	-0.135459	-0.111307	-0.113449	-0.0608447	-0.122638
487.5	-0.132149	0.0817507		-0.228743	0.0143169	-0.14883	-0.143991	-0.27729	-0.246788	-0.165314	-0.192846	-0.147027	-0.268601	-0.160032	-0.130145	-0.154845	-0.195903	-0.0523475	0.0214613	-0.0297624	-0.0820934	0.0149288	-0.232624	-0.100804	-0.237001	-0.0216432	-0.247586	-0.11181	-0.0395494	-0.154587	-0.0454043	-0.131911	-0.138667	-0.127331	-0.112259	-0.139718	-0.0764612	-0.134003

## Sheet: Figure 2n
SR' (mean)
Tip	Col	CB	Cell
-0.463561	-0.176862	-0.231041	-0.21443
-0.432583	-0.164238	-0.23781	-0.231761
-0.472876	-0.15877	-0.247006	-0.253446
-0.487166	-0.196647	-0.259152	-0.265302
-0.47355	-0.270602	-0.278607	-0.266207
-0.533361	-0.299066	-0.26139	-0.269169
-0.613754	-0.412085	-0.164223	-0.271301
-0.668465	-0.342674	-0.29194	-0.309445
-0.554639	-0.337876	-0.319937	-0.363704
-0.42592	-0.313271	-0.312311	-0.329014
-0.387019	-0.264104	-0.278601	-0.280338
-0.552405	-0.25105	-0.223766	-0.273208
-0.583574	-0.276071	-0.226216	-0.285667
-0.537405	-0.350288	-0.229679	-0.298548
-0.480597	-0.387297	-0.241747	-0.306625
-0.477901	-0.351217	-0.207405	-0.306722
-0.470251	-0.366044	-0.225911	-0.303153
-0.414976	-0.351162	-0.224476	-0.292437
-0.47717	-0.316908	-0.286025	-0.294828
-0.452444	-0.274156	-0.131015	-0.260755
-0.356782	0.15483	-0.0893159	0.0822754
-0.361148	0.121081	-0.0915648	0.0254822
-0.285353	-0.0343	0.00201006	-0.0194401
-0.0876848	-0.0762409	0.0539137	-0.0179961
0.0123436	-0.0551273	0.0167807	0.00486117
-0.112604	-0.0309504	-0.0286489	0.0164859
-0.305939	-0.00618824	0.00816117	0.0146704
-0.322866	0.00384882	-0.136712	-0.0346335
-0.375164	0.0424349	-0.10439	-0.0438825
-0.352044	0.0592612	-0.0870473	-0.0507281
-0.264416	0.0517712	-0.19651	-0.0656861
-0.197276	0.0308077	-0.192887	-0.071156
-0.165848	0.074528	-0.106888	-0.0543123
-0.159175	0.0456163	-0.0483918	-0.0268368
-0.177779	0.0272039	0.0435144	-0.0125766
0.0703425	-0.0139282	0.0549621	-0.0335829
-0.066451	-0.0218715	0.120894	-0.0137278
-0.141902	0.0136472	0.0511616	0.00810467
-0.210385	0.00451681	-0.00476798	-0.00351696
-0.273383	0.00643662	-0.160959	-0.0141264
-0.361245	-0.15495	-0.0754572	-0.164211
-0.37582	-0.104205	-0.0543504	-0.139383
0.0832048	-0.123244	-0.0740026	-0.0897264
-0.0894596	-0.154116	-0.127549	-0.141618
-0.19298	-0.070813	-0.164117	-0.146001
-0.135968	-0.0784074	-0.164713	-0.13167
-0.39404	-0.0690998	-0.128508	-0.117857
-0.510784	-0.0637132	-0.120032	-0.145453
-0.505382	-0.0727478	-0.154122	-0.174832
-0.544281	-0.0814723	-0.242509	-0.218217
-0.506392	-0.0862277	-0.278659	-0.241679
-0.40744	-0.0390239	-0.139766	-0.163228
-0.420708	-0.107714	-0.0733029	-0.0987459
-0.443842	-0.255386	0.00521395	-0.0492964
-0.412058	-0.250637	0.00386098	0.00862338
-0.395173	-0.165919	0.0554695	0.0307851
-0.193822	-0.0688828	0.0691478	0.0505307
-0.161358	-0.109675	0.00475186	-0.0166717
-0.173275	-0.250743	-0.0850924	-0.0786358
-0.2273	-0.17013	-0.1431	-0.107327
-0.400903	-0.0279474	-0.0739571	-0.0778822
-0.255827	-0.0476013	-0.0766382	-0.0839467
-0.0490124	-0.159392	-0.209617	-0.123052
-0.0837013	-0.133321	-0.260326	-0.152465
-0.328797	-0.0669511	-0.299143	-0.137055
-0.372836	-0.0502668	-0.208699	-0.129283
-0.407466	-0.129132	-0.198944	-0.162933
-0.311802	-0.128112	-0.271721	-0.184466
-0.351975	-0.0920629	-0.188019	-0.159407
-0.336482	-0.0849845	-0.182237	-0.141749
-0.295858	-0.0814331	-0.0615048	-0.110508
-0.249432	-0.0439592	-0.0603137	-0.0527497
-0.157007	-0.0199044	-0.0369691	-0.0186283
-0.225149	0.00550799	-0.105907	-0.0157549
-0.341354	0.0120916	-0.122531	-0.0567851
-0.257933	-0.0268204	-0.155706	-0.0868499
-0.335709	-0.0639167	-0.185738	-0.143168
-0.384243	-0.10917	-0.21014	-0.187496
-0.278976	-0.146846	-0.212931	-0.196514
-0.2681	-0.159038	-0.234528	-0.19828
-0.477185	-0.307298	-0.261086	-0.301266
-0.49856	-0.298577	-0.358962	-0.31605
-0.550639	-0.283241	-0.453851	-0.326504
-0.530568	-0.276872	-0.293819	-0.311303
-0.611456	-0.272449	-0.292776	-0.299844
-0.555597	-0.281203	-0.270347	-0.295771
-0.348615	-0.318968	-0.279297	-0.301982
-0.222119	-0.264587	-0.313797	-0.261547
-0.395137	-0.248274	-0.241213	-0.248377
-0.433077	-0.238297	-0.152121	-0.236581
-0.444182	-0.206536	-0.0972525	-0.214604
-0.299731	-0.192282	-0.294434	-0.215496
-0.544445	-0.292719	-0.300296	-0.303045
-0.350118	-0.394004	-0.315546	-0.3458
-0.602215	-0.389013	-0.318143	-0.350717
-0.405703	-0.259739	-0.372886	-0.269473
-0.514163	-0.304868	-0.0777334	-0.216098
-0.460072	-0.224742	-0.109048	-0.205523
-0.51388	-0.181144	-0.136877	-0.223836
-0.50907	-0.251666	-0.180746	-0.271318
-0.860063	-0.457881	-0.366787	-0.394483
-0.570105	-0.433086	-0.300819	-0.379697
-0.223265	-0.4447	-0.212164	-0.365317
-0.373969	-0.456607	-0.246171	-0.383933
-0.65926	-0.312391	-0.321441	-0.340093
-0.523801	-0.272535	-0.489163	-0.333536
0.17455	-0.398804	-0.404715	-0.338336
-0.694616	-0.338132	-0.329095	-0.335108
-0.273902	-0.356265	-0.391612	-0.313467
-0.569017	-0.329088	-0.231799	-0.267032
-0.451969	-0.23832	-0.26904	-0.249046
0.0435395	-0.301022	-0.256958	-0.241651
-0.474861	-0.237429	-0.288178	-0.259201
-0.524261	-0.202793	-0.28236	-0.239528
-0.349172	-0.349936	-0.179109	-0.207898
-0.549595	-0.280042	-0.247324	-0.259112
-0.344562	-0.329752	-0.198272	-0.248925
-0.575064	-0.331291	-0.116844	-0.201371
-0.546005	-0.314181	-0.0465288	-0.174708
-0.50392	-0.229923	-0.108067	-0.179964
-0.511619	-0.292596	-0.081854	-0.186531
-0.560148	-0.279232	-0.0798483	-0.162292
-0.674821	-0.242593	-0.0743983	-0.170591
-0.669597	-0.132991	-0.108841	-0.145783
-0.550887	-0.148976	-0.0254329	-0.135018
-0.434528	-0.186078	0.0409328	-0.134474
-0.48175	-0.155722	-0.0488018	-0.158128
-0.558633	-0.167515	-0.0933311	-0.168396
-0.527843	-0.159537	-0.120835	-0.169224
-0.508382	-0.205887	-0.128636	-0.177148
-0.524962	-0.253464	-0.16113	-0.206328
-0.574273	-0.266019	-0.10003	-0.236203
-0.518465	-0.34162	-0.0728714	-0.259225
-0.494781	-0.281193	-0.212288	-0.263719
-0.367252	-0.255628	0.121885	-0.173259
-0.463417	-0.194759	0.0108335	-0.178574
-0.529905	-0.204694	-0.0493206	-0.207463
-0.553377	-0.223499	-0.0381729	-0.211958
-0.591395	-0.280748	-0.111864	-0.259814
-0.482342	-0.273063	-0.0948196	-0.251489
-0.416324	-0.320574	-0.0537418	-0.238619
-0.365987	-0.312187	-0.0822259	-0.251436
-0.41763	-0.2822	-0.104277	-0.239162
-0.509558	-0.227372	-0.122058	-0.216521
-0.505631	-0.192654	-0.0479781	-0.162682
-0.438965	-0.115248	-0.0305506	-0.107924
-0.515013	-0.12925	0.0133474	-0.0886117
-0.381417	-0.197379	-0.0179741	-0.109646
-0.475757	-0.241942	-0.0991841	-0.17214
-0.488488	-0.236591	-0.171916	-0.210939
-0.401071	-0.214055	-0.191998	-0.197806
-0.321422	-0.234433	-0.212346	-0.204198
-0.439205	-0.179071	-0.214964	-0.200948
-0.47572	-0.130196	-0.197659	-0.212623
-0.493049	-0.202325	-0.0803828	-0.192098
-0.499299	-0.173902	-0.0925983	-0.202122
-0.418791	-0.150451	-0.107824	-0.187826
-0.345683	-0.185014	-0.112006	-0.169777
-0.358889	-0.173623	0.0250695	-0.146141
-0.439327	-0.190674	-0.0269789	-0.149778
-0.490471	-0.193515	0.0327441	-0.119808
-0.393993	-0.167985	0.101709	-0.0928692
-0.436002	-0.191464	0.143901	-0.114915
-0.51639	-0.249652	0.194719	-0.12906
-0.45603	-0.250446	0.276293	-0.120827
-0.546913	-0.231678	0.270211	-0.113597
-0.51876	-0.237636	0.174183	-0.140068
-0.489647	-0.268482	0.0884598	-0.18547
-0.456606	-0.28166	-0.0310277	-0.211272
-0.506072	-0.235297	-0.0921308	-0.211803
-0.513862	-0.226297	-0.159847	-0.236658
-0.632702	-0.207199	-0.208743	-0.243278
-0.583945	-0.206039	-0.18378	-0.23787
-0.460291	-0.185329	0.128662	-0.129922
-0.376385	-0.24401	-0.146926	-0.21404
-0.281866	-0.290965	-0.194594	-0.240242
-0.204376	-0.322945	-0.139911	-0.283557
-0.371651	-0.336009	-0.190174	-0.307998
-0.442185	-0.307634	-0.299998	-0.291373
-0.536207	-0.234959	-0.362634	-0.278107
-0.494408	-0.258387	-0.296964	-0.280631
-0.429462	-0.232745	-0.324548	-0.261858
-0.412167	-0.181166	-0.414378	-0.233458
-0.301592	-0.218507	-0.327072	-0.244481
-0.351255	-0.23548	-0.313499	-0.253449
-0.387927	-0.203354	-0.330464	-0.252388
-0.399765	-0.194845	-0.320363	-0.253847
-0.392555	-0.190573	-0.404075	-0.239242
-0.447034	-0.187047	-0.172338	-0.231265
-0.423581	-0.209452	-0.113554	-0.232274
-0.456515	-0.198048	-0.0566397	-0.22676
-0.396021	-0.148493	-0.242782	-0.213889
-0.34786	-0.136585	-0.383852	-0.20425
-0.38558	-0.197989	-0.341416	-0.246067
-0.416873	-0.273746	-0.0100169	-0.185024
-0.454791	-0.282377	-0.0306115	-0.195516
-0.406069	-0.307702	-0.0759712	-0.224898
-0.529038	-0.257853	-0.24554	-0.250793
-0.562238	-0.250378	-0.247121	-0.265775
-0.542496	-0.20431	-0.257668	-0.260018
-0.386698	-0.231369	-0.242441	-0.242372
-0.33904	-0.263453	-0.237308	-0.231349
-0.343792	-0.25369	-0.178992	-0.228539
-0.386212	-0.212332	-0.0592857	-0.190304
-0.386335	-0.193873	0.0822428	-0.175922
-0.381536	-0.177042	-0.0174261	-0.175722
-0.450596	-0.167409	0.00156754	-0.146751
-0.440529	-0.1459	-0.00237505	-0.114918
-0.290424	-0.128763	0.000203789	-0.0945733
-0.157287	-0.194135	-0.0270053	-0.11854
-0.217515	-0.180291	-0.00613709	-0.142774
-0.396272	-0.266349	-0.0864224	-0.196559
-0.298478	-0.274409	-0.0812606	-0.214031
-0.271131	-0.274873	-0.0456352	-0.192391
-0.0633991	-0.137094	-0.178179	-0.130744
-0.330966	-0.115163	-0.159532	-0.131028
-0.430076	-0.10513	-0.113005	-0.140681
-0.515968	-0.211231	-0.135702	-0.187246
-0.5	-0.240059	-0.134864	-0.203051
-0.387952	-0.26805	-0.118935	-0.213782
-0.375156	-0.2898	-0.155271	-0.239886
-0.3524	-0.304179	-0.176268	-0.234606
-0.390669	-0.237232	-0.211869	-0.20918
-0.205093	-0.216745	-0.122365	-0.171124
-0.235858	-0.249108	-0.0656216	-0.174875
-0.182984	-0.256235	-0.0852946	-0.200041
-0.318836	-0.262681	-0.188474	-0.238305
-0.345353	-0.25544	-0.207076	-0.260617
-0.326239	-0.254513	-0.224683	-0.25981
-0.269671	-0.236979	-0.204284	-0.235414
-0.449301	-0.18031	-0.214641	-0.207834
-0.377866	-0.227802	-0.149597	-0.21704
-0.326563	-0.268579	-0.139434	-0.239425
-0.338153	-0.29888	-0.169262	-0.27537
-0.168172	-0.255166	-0.13145	-0.208729
-0.353811	-0.273466	-0.0158564	-0.167078
-0.362451	-0.223826	-0.0508188	-0.0918761
-0.478921	-0.140567	-0.0951424	-0.0575711
-0.515336	-0.108558	0.064219	-0.0378985
-0.596202	-0.155916	0.107018	-0.0860567
-0.433232	-0.202592	0.0370767	-0.128568
-0.283729	-0.250387	0.0514066	-0.156467
-0.263193	-0.275153	-0.0510068	-0.193719
-0.336102	-0.240036	-0.173159	-0.18915
-0.386206	-0.230543	-0.269449	-0.204238
-0.228613	-0.229132	-0.222359	-0.220242
-0.319536	-0.216729	-0.361674	-0.248367
-0.355628	-0.177799	-0.347183	-0.237824
-0.512592	-0.170647	-0.289799	-0.220172
-0.544457	-0.180338	-0.224949	-0.229614
-0.649739	-0.22889	-0.236694	-0.241199
-0.590546	-0.271294	-0.153466	-0.245791
-0.699931	-0.233748	-0.164136	-0.254445
-0.522993	-0.249245	-0.268732	-0.28303
-0.482349	-0.277466	-0.141241	-0.183629
-0.609669	-0.220038	-0.0838643	-0.166523
-0.525048	-0.291152	-0.154264	-0.2193
-0.502187	-0.322262	-0.173099	-0.248395
-0.484817	-0.340353	-0.209158	-0.281095
-0.524739	-0.311378	-0.231225	-0.275596
-0.551997	-0.311707	-0.181537	-0.232264
-0.578574	-0.312418	-0.152714	-0.215635
-0.586066	-0.310186	-0.139997	-0.217625
-0.635152	-0.275272	-0.114849	-0.18375
-0.554881	-0.27099	0.013042	-0.13506
-0.627417	-0.301469	-0.0300899	-0.180394
-0.568422	-0.370001	-0.0311053	-0.222581
-0.630713	-0.365591	-0.0427948	-0.230844
-0.655229	-0.308849	-0.0684504	-0.199103
-0.606524	-0.261203	-0.0817285	-0.198775
-0.545641	-0.286303	-0.0442054	-0.188521
-0.499068	-0.367976	-0.000336168	-0.210587
-0.546247	-0.393749	-0.0536759	-0.239122
-0.51902	-0.366044	-0.0736121	-0.257985
-0.566919	-0.157196	0.146192	-0.0317644
-0.510396	-0.108731	0.146358	-0.0165449
-0.397132	-0.11408	0.107644	-0.0121669
-0.442971	-0.198665	0.0776686	-0.0291078
-0.439597	-0.205315	0.0207713	-0.0703618
-0.311828	-0.197798	-0.062129	-0.118159
-0.408129	-0.146377	-0.0947669	-0.125995
-0.325755	-0.161903	-0.125309	-0.159241
-0.344513	-0.151193	-0.0805443	-0.13718
-0.382632	-0.136997	-0.0423986	-0.103633
-0.0245014	-0.184075	-0.0622798	-0.109813
-0.287432	-0.226093	-0.0871001	-0.117771
-0.524661	-0.178361	-0.0559536	-0.153877
-0.443248	-0.234728	-0.0832092	-0.137568
-0.515354	-0.0901753	-0.0400645	-0.0827938
-0.535902	-0.077357	-0.0167188	-0.0555284
-0.506713	-0.141951	-0.0312143	-0.0646276
-0.416723	-0.134571	-0.111612	-0.0880998
-0.185352	-0.132176	-0.0753896	-0.083261
-0.0693146	-0.025307	-0.0914799	-0.0737707
-0.228506	-0.0224304	0.0643675	0.0233881
-0.24961	-0.0185454	0.0839938	0.0133157
-0.297839	-0.00988334	0.0431926	-0.00440904
-0.19208	-0.0195055	-0.0129196	-0.025446
-0.421656	0.0295258	0.139825	0.001568
-0.417502	0.0375498	0.133972	0.0145704
-0.413084	-0.0285494	0.169819	0.0134071
-0.377228	-0.0156992	0.187623	0.0216211
-0.332063	-0.0145793	0.181454	0.0281038
-0.332399	-0.0423547	0.162723	0.0237001
-0.334666	-0.0274255	0.122551	0.014025
0.0148094	0.0044421	0.162689	0.0285491
0.0399521	-0.0237563	0.191264	0.0536286
-0.199414	-0.0398481	0.204492	0.0708103
-0.119665	-0.0597856	0.193023	0.10462
-0.0505236	0.0487052	0.18967	0.149374
-0.264418	0.179277	0.167376	0.177238
-0.138235	0.202947	0.150984	0.169712
-0.268241	0.0992975	0.139329	0.0999621
-0.227271	0.0351732	0.140738	0.0777793
-0.075991	0.0129611	0.136076	0.0649468
0.156987	0.000724196	0.132458	0.0794603
0.0205386	0.0325435	0.146071	0.0933592
-0.0256903	0.00480622	0.15121	0.094435
-0.422728	0.0540816	0.18558	0.090355
-0.503	0.00670684	0.184033	0.0803895
-0.350376	-0.108185	0.110933	0.0219064
-0.319567	-0.0797932	0.0766717	0.0029605
-0.223627	-0.0724353	0.105603	0.00485432
-0.262441	-0.083657	0.131515	0.0138849
-0.260518	-0.0614025	0.160207	0.0360402
-0.243831	-0.072787	0.144198	0.0295618
-0.252383	-0.0513277	0.0890472	0.0131424
-0.399821	-0.0624223	0.0728841	-0.00304898
-0.398691	-0.0393337	0.117839	0.0206105
-0.33919	-0.0358466	0.17076	0.0312412
-0.312143	-0.0364433	0.184736	0.0173504
-0.350756	-0.0791081	0.28219	0.0109409
-0.0375924	-0.129237	0.21946	0.0395793
0.189702	-0.133973	0.214785	0.0761964
-0.455891	-0.0269638	0.0661722	-0.0039602
-0.341534	0.000787274	0.0967526	0.00969199
-0.178075	-0.00241319	0.114666	0.00990897
-0.279646	-0.0275767	0.162772	-0.00220428
-0.327811	-0.0900411	0.137636	-0.0180069
-0.318279	-0.114072	0.102424	-0.0299832
-0.354928	-0.073147	0.0518059	-0.0406152
-0.398215	-0.124002	0.0101121	-0.0605729
-0.425584	-0.115162	0.0297175	-0.0690635
-0.399559	-0.0921453	0.00647891	-0.0808893
-0.369701	-0.0789369	-0.00385242	-0.0965283
-0.405115	-0.0658413	-0.0990533	-0.120419
-0.43659	-0.0992376	-0.11054	-0.132938
-0.386544	-0.143832	-0.0335684	-0.140425
-0.358234	-0.121238	-0.0274103	-0.116998
-0.411047	-0.0878332	0.0368059	-0.0767839
-0.406589	-0.0206951	-0.0140109	-0.0512122
-0.416411	-0.0160817	-0.014953	-0.0279052
-0.548294	-0.0122273	0.0642761	-0.0514769
-0.380004	-0.0825747	0.0778935	-0.0629129
-0.399332	-0.0235562	0.111143	0.00461441
-0.363572	-0.00431266	0.117822	0.0206347
-0.373414	0.00316192	-0.0146778	0.0273466
-0.332336	0.00687913	-0.0876449	-0.00759639
-0.303527	0.0344843	-0.119707	0.0152271
-0.339505	0.0762434	-0.0770277	0.0140596
-0.285661	0.0644774	-0.0835668	-0.00673764
-0.299575	0.0387541	-0.0346268	-0.008341
-0.31898	0.0220048	-0.00869755	-0.00455484
-0.213026	0.0144969	-0.0318029	0.00802547
-0.256704	-0.0201569	-0.00692698	-0.0121637
-0.352977	-0.0439757	0.0101536	-0.0305062
-0.0314914	-0.0555092	0.0710768	-0.0068029
-0.174114	-0.0258517	-0.0335639	0.0103476
-0.0207947	-0.0574045	0.0253679	-0.0160555
-0.196645	-0.0605542	-0.0707669	-0.052501
-0.427022	-0.0720514	-0.0558849	-0.0780871
-0.54746	-0.123308	-0.0849537	-0.0966259
-0.432147	-0.0624638	-0.0534869	-0.0652979
-0.421734	-0.0349359	0.0262471	-0.0541196
-0.510944	-0.133048	-0.192583	-0.131962
-0.543213	-0.122249	0.0891538	-0.117559
-0.576105	-0.145649	0.0888539	-0.126647
-0.58801	-0.187296	0.0733974	-0.137912
-0.571404	-0.142005	-0.123343	-0.135552
-0.604435	-0.148067	-0.201925	-0.14043
-0.601605	-0.161379	-0.221368	-0.152453
-0.49756	-0.194447	-0.22275	-0.173185
-0.52995	-0.185214	-0.193869	-0.166658
-0.480335	-0.156153	-0.226379	-0.156599
-0.302822	-0.117131	-0.288897	-0.14629
-0.298714	-0.122138	-0.202864	-0.158691
-0.32859	-0.145539	-0.265403	-0.168434
-0.174934	-0.125612	-0.253593	-0.141079
-0.217627	-0.13588	-0.193604	-0.148485
-0.409378	-0.163619	-0.176035	-0.174851
-0.5215	-0.175943	-0.17144	-0.166723
-0.37453	-0.209518	-0.0991307	-0.174611
-0.385595	-0.193495	-0.127411	-0.194849
-0.581653	-0.184191	-0.120247	-0.201387
-0.409139	-0.172324	-0.164479	-0.146799
-0.512103	-0.229154	-0.0948154	-0.188864
-0.450144	-0.203107	-0.0899351	-0.188187
-0.454967	-0.195791	-0.144681	-0.180843
-0.446882	-0.170436	-0.00111578	-0.146135
-0.46671	-0.103343	-0.0173279	-0.108048
-0.493627	-0.036869	-0.00229243	-0.0840443
-0.601638	0.0574518	-0.0697037	-0.059101
-0.497104	0.0329929	-0.108049	-0.078651
-0.474719	-0.0224641	-0.0672249	-0.103957
-0.436827	-0.127501	0.0860553	-0.12231
-0.486845	-0.136293	-0.0789927	-0.129399
-0.407304	-0.183572	-0.0759495	-0.182198
-0.468237	-0.161654	-0.165425	-0.188762
-0.482483	-0.0764775	-0.189142	-0.134209
-0.560978	-0.0215928	-0.0302381	-0.0985712
-0.678065	-0.0474886	-0.159259	-0.122486
-0.683579	-0.0477964	-0.0494285	-0.0975348
-0.501767	-0.031462	-0.111121	-0.0907596
-0.412661	-0.0450033	-0.0785029	-0.10349
-0.466108	-0.205503	-0.210828	-0.206508
-0.498319	-0.179769	-0.113063	-0.195721
-0.583058	-0.163928	-0.0165058	-0.207289
-0.614582	-0.156134	-0.0696189	-0.182426
-0.703464	-0.190505	0.0724895	-0.185553
-0.634071	-0.152326	0.0229842	-0.153576
-0.524346	-0.177152	0.118877	-0.150041
-0.542701	-0.190459	-0.151022	-0.194132
-0.560603	-0.238693	-0.155265	-0.22686
-0.56581	-0.247876	-0.279512	-0.258908
-0.501581	-0.239271	-0.271966	-0.234268
-0.384827	-0.203459	-0.172685	-0.208125
-0.399735	-0.170893	-0.0783786	-0.171172
-0.473283	-0.154921	0.0214221	-0.154489
-0.592448	-0.185282	0.00613464	-0.164776
-0.574274	-0.187164	0.0964604	-0.173119
-0.580548	-0.148251	-0.129822	-0.156993
-0.477508	-0.119434	-0.172304	-0.154483
-0.495551	-0.173506	-0.161007	-0.177414
-0.518216	-0.249118	-0.221067	-0.229175
-0.288022	-0.110481	0.0541598	-0.0542857
-0.407994	-0.122354	0.0448301	-0.0656465
-0.387283	-0.107591	0.0322312	-0.0907128
-0.291677	-0.053163	-0.0418729	-0.0937365
-0.248599	-0.0532276	-0.0265143	-0.0782801
-0.449931	-0.0258034	-0.00154968	-0.0448941
-0.452486	0.00967861	0.0427572	-0.00529837
-0.364591	0.0129683	0.0278489	-0.00773805
-0.37511	-0.00132504	-0.0748503	-0.0627924
-0.496572	-0.0179841	-0.0893946	-0.0915417
-0.462561	-0.00828225	-0.147377	-0.100793
-0.459614	0.0077278	-0.106887	-0.0968046
-0.317264	-0.0682425	-0.040602	-0.055373
-0.274799	-0.106191	-0.0176587	-0.0315521
-0.349254	-0.115588	-0.0515076	-0.0630976
-0.477628	-0.0717039	-0.137172	-0.107601
-0.356707	-0.125904	-0.126029	-0.127914
-0.402603	-0.147976	-0.0777759	-0.13006
-0.463018	-0.168479	-0.061508	-0.139519
-0.447284	-0.0611367	-0.035183	-0.111623
-0.518743	-0.190448	-0.0931647	-0.209142
-0.609436	-0.159051	-0.103134	-0.18297
-0.54694	-0.23147	-0.161141	-0.203698
-0.525558	-0.250661	-0.153856	-0.233102
-0.58523	-0.280277	-0.0669628	-0.26599
-0.58029	-0.327484	-0.110375	-0.280694
-0.595979	-0.294716	-0.198107	-0.300785
-0.595102	-0.332434	-0.300765	-0.340613
-0.648797	-0.334201	-0.279671	-0.335565
-0.652295	-0.292636	-0.247504	-0.310175
-0.65733	-0.30634	-0.218618	-0.298621
-0.6948	-0.238787	-0.214213	-0.211541
-0.544277	-0.103523	-0.168272	-0.0839329
-0.478342	-0.104059	-0.0980402	0.00354592
-0.596896	-0.179266	-0.0917517	-0.0107576
-0.61732	-0.322856	0.206711	-0.131561
-0.528114	-0.318721	-0.163068	-0.227152
-0.532544	-0.268884	-0.242886	-0.245728
-0.502256	-0.245935	-0.311481	-0.257377
-0.504296	-0.222435	-0.336292	-0.259545
-0.181521	-0.0515569	-0.173006	-0.108447
-0.238619	-0.0402657	0.128612	-0.0678995
-0.263991	-0.0611803	0.340169	-0.0205923
-0.311192	-0.0453449	0.143914	-0.0402321
-0.282745	-0.0326635	-0.129665	-0.0734891
-0.271013	-0.0132695	-0.128217	-0.0789759
-0.282518	-0.0365849	-0.0960378	-0.0855427
-0.291237	-0.0255325	0.0216828	-0.0743805
-0.232927	-0.0410304	-0.0533241	-0.0684875
-0.237149	-0.0334308	-0.174262	-0.057647
-0.21632	0.0337985	-0.246008	-0.0510331
-0.342868	-0.00730432	-0.32235	-0.0943485
-0.245188	-0.0356939	-0.184603	-0.104685
-0.150844	-0.0392834	-0.0335326	-0.0808232
0.183442	-0.0712905	0.0829833	-0.0622701
-0.183821	-0.133083	0.0775446	-0.0985837
-0.217988	-0.17425	0.170766	-0.133506
-0.292752	-0.219548	0.0396401	-0.183474
-0.300976	-0.239667	-0.300972	-0.231368
-0.430648	-0.207819	-0.468637	-0.252932
-0.290078	-0.0838451	-0.103588	-0.0764674
-0.108294	-0.0979514	-0.000754473	-0.0771395
-0.182628	-0.0458193	0.0710553	-0.0521973
-0.393021	-0.0569245	0.10344	-0.0808965
-0.496517	-0.103798	0.10863	-0.0813433
-0.475593	-0.0900851	0.0477707	-0.103656
-0.51725	-0.0647182	0.000475836	-0.100495
-0.13495	-0.0589591	-0.036296	-0.089574
-0.274534	-0.0711138	-0.111765	-0.0849645
-0.297413	-0.109197	-0.0137206	-0.0854684
-0.099218	-0.113113	0.0844421	-0.0296595
-0.0548733	-0.186018	0.0801819	-0.0201241
0.151269	-0.107304	0.0655951	0.00493636
-0.0446689	-0.0135712	-0.0387383	-0.0571171
0.00162176	0.0451352	-0.0932408	-0.0823444
0.176444	-0.0649955	-0.121539	-0.106711
-0.314768	0.0899584	-0.0678089	-0.0443376
0.102729	0.102383	-0.0289055	0.00389335
0.263411	0.0367737	-0.0135535	0.0210952
0.126494	-0.0215242	-0.0318259	-0.00361154
-0.515279	-0.194768	0.0402215	-0.0951876
-0.505842	-0.229868	0.0379833	-0.137634
-0.491615	-0.18793	-0.0451124	-0.140101
-0.446607	-0.209147	-0.0952456	-0.164371
-0.407477	-0.157822	-0.0364794	-0.146468
-0.398608	-0.17319	-0.0120423	-0.134636
-0.235697	-0.143975	-0.0521289	-0.136234
-0.228294	-0.149681	-0.0762884	-0.127376
-0.408442	-0.0933361	-0.120496	-0.110341
-0.385692	-0.0168751	-0.108837	-0.103362
-0.338639	-0.0373186	-0.0677697	-0.118504
-0.308009	-0.12293	0.042828	-0.0968352
-0.30392	-0.0501539	0.121182	-0.0281652
-0.246538	-0.0317091	0.110048	-0.0148239
-0.249134	-0.088518	-0.00770794	-0.0633788
-0.355189	-0.202032	-0.0163606	-0.135647
-0.454411	-0.251273	-0.0984446	-0.213289
-0.519542	-0.228475	-0.0460446	-0.19722
-0.534275	-0.229311	-0.0547021	-0.175446
-0.48923	-0.137898	0.00870694	-0.135307
-0.255347	0.0294832	0.0160416	0.0292342
-0.241117	-0.0824398	0.0755305	-0.0162726
-0.317785	-0.118955	0.120484	-0.0492451
-0.343733	-0.18987	0.079198	-0.101043
-0.361466	-0.190487	-0.00300888	-0.156811
-0.421212	-0.166898	-0.0204891	-0.185641
-0.47369	-0.200404	-0.0361478	-0.197499
-0.39972	-0.207154	-0.0364218	-0.201883
-0.404524	-0.158177	0.0171345	-0.172872
-0.351227	-0.199407	-0.0194483	-0.167413
-0.451622	-0.136628	-0.0417379	-0.117499
-0.418268	-0.131096	-0.0508243	-0.0999064
-0.365589	-0.147289	0.0197962	-0.0593178
-0.395001	-0.0941848	0.0684596	-0.020769
-0.303872	-0.0470597	0.117627	0.0196931
-0.215185	-0.0251151	0.116964	0.0479086
-0.205809	-0.0980243	0.158068	0.0358077
-0.346761	-0.090218	0.170322	0.0114418
-0.401729	-0.0434142	0.125964	0.0105677
-0.265216	-0.0500863	0.114948	0.00712254
-0.33834	-0.0948331	0.0682028	-0.117448
-0.379694	-0.0310483	-0.0287006	-0.104815
-0.324058	-0.0688815	-0.120564	-0.123102
-0.391329	-0.120957	-0.164114	-0.1416
-0.36043	-0.139795	-0.135133	-0.159352
-0.469412	-0.193558	-0.127106	-0.195863
-0.533528	-0.227634	0.0225061	-0.224524
-0.553318	-0.257163	0.0599094	-0.238191
-0.572576	-0.224255	-0.0203339	-0.222708
-0.502095	-0.246467	-0.0475235	-0.228004
-0.37856	-0.266671	-0.154161	-0.231463
-0.396197	-0.249948	-0.251539	-0.231002
-0.382249	-0.224021	-0.223499	-0.200966
-0.469004	-0.210159	-0.145402	-0.190394
-0.635274	-0.202701	-0.212968	-0.219642
-0.539803	-0.204862	-0.14629	-0.214731
-0.346518	-0.264223	-0.0776367	-0.206206
-0.355777	-0.272435	-0.09625	-0.207013
-0.489333	-0.283579	-0.0297597	-0.243314
-0.5326	-0.279217	0.0619838	-0.248064
-0.47032	-0.212888	-0.031285	-0.188726
-0.43544	-0.205237	0.00252308	-0.184496
-0.418466	-0.178646	-0.0531624	-0.18852
-0.406498	-0.184691	-0.175375	-0.215616
-0.36905	-0.176682	-0.222567	-0.220738
-0.497083	-0.166121	-0.183726	-0.218752
-0.538756	-0.187199	-0.125347	-0.227711
-0.529338	-0.195815	-0.187063	-0.222704
-0.416869	-0.23816	-0.119981	-0.222314
-0.352767	-0.221345	-0.104484	-0.225505
-0.548633	-0.276351	-0.144691	-0.265403
-0.62982	-0.304697	-0.122501	-0.27403
-0.611611	-0.295929	-0.125824	-0.26309
-0.532583	-0.293582	-0.0633637	-0.226049
-0.507516	-0.285856	0.0549174	-0.202897
-0.36667	-0.306844	0.104707	-0.193475
-0.395745	-0.262247	0.125626	-0.173114
-0.40034	-0.205725	-0.0856743	-0.173107
-0.408627	-0.187179	-0.0660997	-0.156289
-0.422764	-0.183341	-0.0340978	-0.146462
-0.478465	-0.261845	-0.0872053	-0.216427
-0.435437	-0.215238	-0.125878	-0.195046
-0.492335	-0.202118	-0.140445	-0.163473
-0.447789	-0.172888	-0.0119978	-0.125874
-0.37444	-0.247659	0.0142323	-0.0914157
-0.460027	-0.210928	0.00779494	-0.087294
-0.38821	-0.136133	0.0228217	-0.08963
-0.370716	-0.168255	0.00174114	-0.102011
-0.410712	-0.234773	-0.0471989	-0.165144
-0.273146	-0.162448	-0.124037	-0.184554
-0.280554	-0.133603	-0.146926	-0.17051
-0.374219	-0.151331	-0.11007	-0.151558
-0.372425	-0.17453	-0.073282	-0.154727
-0.435734	-0.242183	-0.0462324	-0.161357
-0.416558	-0.30684	-0.0285021	-0.16627
-0.407422	-0.27959	-0.0316715	-0.177602
-0.455835	-0.268769	-0.039922	-0.184372
-0.540815	-0.178803	-0.132161	-0.183289
-0.296508	-0.170468	-0.206726	-0.173404
-0.288477	-0.152824	-0.233184	-0.18116
-0.318828	-0.154258	-0.151631	-0.18489
-0.300448	-0.0897854	-0.0847577	-0.134238
-0.277659	-0.141461	-0.168338	-0.160139
-0.296417	-0.114084	-0.183215	-0.131555
-0.237696	-0.125712	-0.160162	-0.124908
-0.229666	-0.143981	-0.0874358	-0.106866
-0.265793	-0.113264	-0.0706986	-0.0729148
-0.332092	-0.142038	-0.0694402	-0.095519
-0.202603	-0.143717	0.0475357	-0.0930061
-0.363409	-0.170555	-0.00918924	-0.0931948
-0.366485	-0.163286	0.00149548	-0.0916868
-0.195934	-0.183431	0.0157757	-0.107311
-0.270942	-0.190664	-0.000708013	-0.123665
-0.39865	-0.199845	-0.0382751	-0.142916
-0.253947	-0.278233	-0.0615896	-0.199041
-0.355862	-0.321479	-0.0570056	-0.222571
-0.50607	-0.283395	-0.0992366	-0.235883
-0.552332	-0.265042	-0.106402	-0.242669
-0.545006	-0.254959	-0.186147	-0.216784
-0.456132	-0.264914	-0.250294	-0.228904
-0.407659	-0.212954	-0.0415756	-0.213179
-0.327722	-0.234052	-0.0997843	-0.2215
-0.316184	-0.215521	-0.195786	-0.233731
-0.314248	-0.204687	-0.22592	-0.246858
-0.273799	-0.213935	-0.214284	-0.23492
-0.245159	-0.225181	-0.156259	-0.220015
-0.384419	-0.256501	-0.137043	-0.248634
-0.466146	-0.288385	-0.112377	-0.261116
-0.553033	-0.268607	-0.0613583	-0.217865
-0.362283	-0.211576	-0.0242892	-0.143148
-0.389663	-0.145894	-0.0165397	-0.123506
-0.344159	-0.123692	-0.0936753	-0.120698
-0.361422	-0.0796329	-0.0611455	-0.105746
-0.40642	-0.0471732	-0.0643303	-0.0935666
-0.178342	-0.0968883	-0.0794847	-0.101496
-0.156865	-0.160347	-0.0702712	-0.120943
-0.128896	-0.17102	0.00480787	-0.105668
-0.207098	-0.133529	0.0554183	-0.0914433
-0.176214	-0.200101	0.090922	-0.089325
-0.234665	-0.21593	0.0771601	-0.105808
-0.39401	-0.118431	-0.0904235	-0.0507849
-0.36437	-0.146764	-0.00608882	-0.0705557
-0.364191	-0.133714	-0.0106838	-0.0737872
-0.357274	-0.116798	0.153689	-0.0595475
-0.318527	-0.122042	0.0145422	-0.0596008
-0.352171	-0.059567	-0.136724	-0.0680793
-0.360586	-0.0925312	-0.214417	-0.112925
-0.288127	-0.102034	-0.164985	-0.127336
-0.341228	-0.13762	-0.151228	-0.129925
-0.346606	-0.140048	-0.0948516	-0.116815
-0.374329	-0.118367	-0.0686718	-0.107591
-0.390831	-0.133709	-0.0809072	-0.117778
-0.305445	-0.0966441	-0.106609	-0.0952359
-0.403619	-0.0702339	-0.225329	-0.113106
-0.415582	-0.0496651	-0.290395	-0.146819
-0.506741	-0.111276	-0.292542	-0.185974
-0.495271	-0.158188	-0.234171	-0.176527
-0.483961	-0.146121	-0.0360834	-0.140391
-0.509288	-0.155634	0.0700407	-0.113396
-0.463389	-0.188835	-0.0545742	-0.1512
-0.39663	-0.112426	-0.18206	-0.129636
-0.459712	-0.134031	-0.188862	-0.156337
-0.508343	-0.0871119	-0.0684045	-0.132124
-0.404066	-0.00903525	-0.0701375	-0.0689365
-0.291674	0.00874766	-0.0160122	-0.0307197
-0.264356	-0.0143869	-0.0357156	-0.0432996
-0.356574	-0.0286376	-0.102588	-0.0746295
-0.443864	-0.088353	-0.165111	-0.118782
-0.582275	-0.068474	-0.0523907	-0.0998714
-0.524332	-0.038759	0.0237325	-0.0520181
-0.534861	-0.0370343	-0.116126	-0.0294385
-0.500807	-0.0498114	0.265249	-0.0311055
-0.406065	-0.0604009	0.0349953	-0.0317882
-0.488024	-0.0937099	0.0692616	-0.0641514
-0.495972	-0.105001	-0.00433968	-0.0780198
-0.40887	-0.113656	-0.064724	-0.107425
-0.307648	-0.116163	-0.228618	-0.136482
-0.376251	-0.15119	-0.154928	-0.153154
-0.451256	-0.155167	-0.0408415	-0.150812
-0.50124	-0.155259	0.0963142	-0.141405

## Sheet: Figure 3g
CD45 intensity (median)
distance (nm)	mean	SD		cell1	cell2	cell3	cell4	cell5	cell6	cell7	cell8	cell9	cell10	cell11	cell12	cell13	cell14	cell15	cell16	cell17	cell18	cell19
0	0	0		0	0	0	0	0	0	0	0	0	0	0	0	0	0	0	0	0	0	0
12.5	0	0		0	0	0	0	0	0	0	0	0	0	0	0	0	0	0	0	0	0	0
25	0	0		0	0	0	0	0	0	0	0	0	0	0	0	0	0	0	0	0	0	0
37.5	0	0		0	0	0	0	0	0	0	0	0	0	0	0	0	0	0	0	0	0	0
50	0	0		0	0	0	0	0	0	0	0	0	0	0	0	0	0	0	0	0	0	0
62.5	0	0		0	0	0	0	0	0	0	0	0	0	0	0	0	0	0	0	0	0	0
75	0.00154805	0.00674779		0	0	0.029413	0	0	0	0	0	0	0	0	0	0	0	0	0	0	0	0
87.5	0.00300764	0.01311		0	0	0.0571452	0	0	0	0	0	0	0	0	0	0	0	0	0	0	0	0
100	0.00915155	0.0268075		0	0	0.108107	0	0	0	0	0	0	0.0144925	0	0	0	0	0	0	0	0.0512797	0
112.5	0.0152666	0.038218		0	0	0.156244	0	0	0	0	0	0	0.041666	0	0	0	0.0333344	0	0	0	0.0588212	0
125	0.0230229	0.0547812		0	0	0.218752	0	0	0	0	0	0	0.061538	0	0	0	0.0714321	0	0	0	0.0857136	0
137.5	0.0289755	0.0643725		0	0	0.241898	0	0	0	0	0	0	0.090907	0	0	0	0.103445	0	0	0	0.114285	0
150	0.0346911	0.0743444		0	0	0.265692	0	0	0	0	0	0	0.121214	0	0	0	0.133337	0	0	0	0.138887	0
162.5	0.0405192	0.0843416		0	0	0.27951	0	0	0	0	0	0	0.138458	0	0	0	0.172418	0	0	0	0.179479	0
175	0.0485785	0.0860831		0	0	0.277781	0.0204079	0	0	0	0	0	0.151512	0.021277	0	0.0322587	0.2	0	0	0.0322595	0.187495	0
187.5	0.0551473	0.0855231		0	0	0.270268	0.0566035	0	0	0	0	0	0.153842	0.0263147	0	0.0606066	0.200006	0	0	0.0857178	0.194441	0
200	0.0632067	0.09058		0	0	0.257153	0.0799978	0	0	0	0	0	0.15385	0.0465104	0	0.088238	0.233327	0	0	0.123106	0.218744	0
212.5	0.0706997	0.0953467		0	0	0.25807	0.104166	0.0243893	0	0	0	0	0.169226	0.0526326	0	0.0999958	0.249997	0	0	0.156248	0.22857	0
225	0.0803652	0.105741		0	0	0.285726	0.127659	0.0285712	0	0	0	0	0.181814	0.0749991	0	0.117644	0.275872	0	0	0.184659	0.249993	0
237.5	0.0887438	0.106651		0.076927	0	0.292221	0.140003	0.0571416	0	0	0	0	0.195581	0.0833358	0	0.121209	0.299998	0	0	0.176475	0.24324	0
250	0.0992516	0.106895		0.0833406	0	0.314298	0.145836	0.0731692	0	0.0555537	0.0232555	0.0357155	0.215379	0.0833358	0	0.121212	0.310356	0	0	0.187494	0.236836	0
262.5	0.110236	0.10789		0.0999982	0	0.342849	0.15686	0.0975617	0	0.0555566	0.0512839	0.0370381	0.223881	0.0909091	0	0.133328	0.31034	0	0.0588239	0.199997	0.236059	0
275	0.123246	0.108966		0.166654	0	0.333337	0.166666	0.114283	0	0.0588229	0.0731712	0.071431	0.232879	0.0975592	0	0.147055	0.333324	0	0.0909082	0.218743	0.236835	0
287.5	0.13584	0.111043		0.16668	0	0.354847	0.179995	0.138883	0	0.105261	0.106382	0.074077	0.246152	0.0999989	0.0196082	0.147063	0.339083	0	0.117652	0.235289	0.249993	0
300	0.142361	0.113604		0.166682	0	0.382346	0.1875	0.142856	0	0.111108	0.136362	0.0769243	0.257139	0.108694	0.0199997	0.147063	0.333352	0	0.151514	0.23333	0.249993	0
312.5	0.155017	0.119767		0.230758	0	0.400016	0.199994	0.142854	0	0.111109	0.162788	0.107147	0.262291	0.121949	0.0212774	0.151511	0.357148	0	0.176472	0.250009	0.250002	0
325	0.161708	0.125251		0.249983	0	0.411781	0.224486	0.146344	0	0.111113	0.181824	0.111107	0.271425	0.128202	0.020834	0.151517	0.379297	0	0.176476	0.258068	0.249998	0
337.5	0.17089	0.129367		0.249983	0	0.430509	0.239993	0.162786	0	0.117642	0.187498	0.111116	0.275369	0.142861	0.0392168	0.161294	0.400012	0	0.20588	0.258056	0.264695	0
350	0.174718	0.134356		0.249981	0	0.419365	0.265983	0.162792	0	0.117648	0.191497	0.115388	0.276915	0.148939	0.020834	0.166661	0.433327	0	0.205878	0.266663	0.277772	0
362.5	0.180428	0.139152		0.230784	0	0.437503	0.279992	0.166673	0	0.166662	0.208331	0.115388	0.276923	0.157888	0.0208336	0.15152	0.464308	0	0.205891	0.272727	0.272715	0
375	0.186269	0.132813		0.230758	0	0.402714	0.288468	0.179482	0	0.166663	0.217394	0.115389	0.285711	0.163259	0.0212774	0.151519	0.466667	0.0285719	0.222212	0.281247	0.277772	0.0400015
387.5	0.192188	0.126468		0.230784	0	0.382357	0.306118	0.176465	0.023809	0.166668	0.222239	0.115386	0.282047	0.166672	0.0212774	0.161294	0.466654	0.0571407	0.235292	0.281257	0.282038	0.0740774
400	0.197059	0.124308		0.230762	0	0.393921	0.299992	0.171431	0.0454533	0.210522	0.208333	0.111111	0.291138	0.17391	0.0408162	0.17647	0.466654	0.0571441	0.212128	0.266663	0.307678	0.0799963
412.5	0.200849	0.121314		0.249991	0	0.402714	0.306119	0.179482	0.0512824	0.166675	0.208333	0.11111	0.291139	0.183666	0.0588234	0.181815	0.448265	0.0810798	0.222228	0.285726	0.307678	0.0800017
425	0.205941	0.121868		0.250023	0	0.428592	0.312499	0.186042	0.0681821	0.176472	0.205136	0.111116	0.303798	0.184206	0.0612242	0.181824	0.433347	0.0857117	0.235292	0.290309	0.315776	0.083335
437.5	0.214129	0.124063		0.299995	0	0.448256	0.312499	0.194438	0.0769236	0.166674	0.208333	0.115386	0.30769	0.184214	0.0784326	0.199992	0.44826	0.0882342	0.216214	0.299994	0.315776	0.107142
450	0.221084	0.126285		0.333308	0	0.464308	0.326931	0.194438	0.0810826	0.166664	0.195655	0.142854	0.328359	0.183678	0.078434	0.199993	0.444465	0.108106	0.216214	0.312496	0.312491	0.111116
462.5	0.222264	0.12228		0.333321	0	0.454536	0.326931	0.195114	0.0952374	0.166663	0.191497	0.148143	0.333328	0.186046	0.0833342	0.200006	0.433316	0.114282	0.228564	0.314298	0.303017	0.115389
475	0.223653	0.121697		0.333327	0	0.459455	0.339628	0.205122	0.108105	0.157894	0.191497	0.115389	0.333328	0.191493	0.0980419	0.199992	0.413809	0.114285	0.242422	0.322595	0.303024	0.120005
487.5	0.22557	0.119818		0.333342	0	0.470579	0.339628	0.205876	0.11111	0.157894	0.195123	0.142853	0.329115	0.195649	0.102042	0.200006	0.400012	0.114287	0.242431	0.312496	0.313393	0.120003

## Sheet: Figure 3h
CD45 intensity (median)
Tip	Col	CB
0.333333	0.416667	0.583333
0	0	0.615354
0	0	0.615365
0	0	0.666665
0	0	0.583363
0	0	0.58336
0	0.08334	0.66672
0.333364	0.250023	0.583387
0	0.333308	0.583289
0	0.230778	0.461556
0	0.0833275	0.499965
0	0	0.363679
0	0	0.333364
0	0	0.416703
0	0.230784	0.461568
0	0.250006	0.500013
0	0.249991	0.333321
0	0.199996	0.299995
0	0	0.222249
0	0	0.545473
0	0	0.521738
0	0	0.590934
0	0	0.521718
0	0	0.521734
0	0	0.565219
0	0	0.521716
0.0909129	0	0.545477
0	0	0.523776
0	0	0.523798
0	0	0.523841
0	0	0.550016
0	0	0.499986
0	0	0.500033
0	0	0.550003
0	0	0.476219
0	0	0.499973
0	0	0.476214
0	0	0.666661
0	0	0.499992
0	0.0714274	0.642847
0	0.035716	0.71432
0	0.103444	0.689624
0	0.233334	0.633335
0	0.193553	0.5484
0	0.193556	0.612926
0	0.156244	0.593728
0.0909049	0.212112	0.54543
0.323523	0.176467	0.529402
0.029413	0.205891	0.50002
0.171424	0.342849	0.457132
0.594589	0.324322	0.459455
0.777787	0.333337	0.500006
0.514307	0.314298	0.514307
0.454547	0.242425	0.515153
0.125001	0.187501	0.562504
0.193552	0.161294	0.548399
0	0.137933	0.551734
0	0.10714	0.607128
0	0.200013	0.520033
0	0.170214	0.531919
0	0.140003	0.500011
0	0.180004	0.540011
0	0.173081	0.519244
0	0.169811	0.575469
0	0.169806	0.547152
0	0.185186	0.53704
0	0.188682	0.547178
0	0.230775	0.519243
0	0.235291	0.509796
0	0.239993	0.499986
0	0.22917	0.562509
0	0.229166	0.541665
0	0.224486	0.489788
0	0.244895	0.489791
0	0.229166	0.479165
0	0.191488	0.42553
0	0.177775	0.399994
0	0.159087	0.409081
0	0.162795	0.348846
0	0.268292	0.487804
0	0.121954	0.268298
0	0.139531	0.232552
0	0.139536	0.279072
0	0.166671	0.357152
0.0243893	0.146336	0.317061
0	0.146343	0.292685
0	0.102561	0.282043
0.0540534	0.0810801	0.24324
0	0.0857156	0.314291
0	0.0882324	0.323519
0	0.0857137	0.285712
0	0.0857124	0.285708
0	0.0833304	0.249991
0	0.108108	0.27027
0	0.0833298	0.305543
0	0.111115	0.277788
0	0.111107	0.249992
0	0.023809	0.404754
0	0.04651	0.41859
0	0.0227267	0.386353
0	0.0454548	0.409093
0	0.0697667	0.4186
0	0.0238094	0.404759
0	0	0.341457
0	0	0.384618
0	0	0.358973
0	0	0.333326
0	0	0.378385
0	0	0.333329
0	0	0.22857
0	0	0.194441
0	0	0.189188
0	0	0.108105
0	0	0.162162
0	0.0270262	0.189183
0	0.0571434	0.114287
0	0.212114	0.15151
0	0	0.277763
0	0	0.388881
0	0	0.368418
0	0	0.333316
0	0	0.333349
0	0	0.235292
0	0	0.27779
0	0	0.222234
0	0	0.176463
0	0	0.166674
0	0	0.277783
0	0	0.222216
0	0	0.166668
0	0.0526325	0.157897
0	0	0.222222
0	0	0.166661
0	0	0.157891
0	0	0.157891
0	0	0.166664
0	0	0.117648
0	0.104166	0.624993
0	0.125	0.583332
0	0.125	0.458333
0	0.0851097	0.446826
0	0.0638295	0.489359
0	0.0652183	0.565226
0	0.0222218	0.577766
0	0.0681839	0.522743
0	0.0681811	0.499994
0	0.045456	0.45456
0	0	0.5
0	0	0.404778
0	0	0.348832
0	0	0.365856
0	0	0.368425
0	0	0.378398
0	0	0.361138
0	0	0.289476
0	0	0.333346
0	0	0.384608
0	0.0357155	0.250009
0	0.0357135	0.214281
0	0	0.21428
0	0	0.178571
0	0.0357142	0.178571
0	0	0.222222
0	0	0.148148
0	0	0.148154
0	0	0.148143
0	0	0.111114
0	0.0370387	0.185194
0	0	0.153853
0	0	0.192314
0	0	0.259256
0	0.0384621	0.230773
0	0	0.230768
0	0	0.230768
0	0	0.230773
0	0.0370363	0.185182
0	0.0384626	0.230776
0.0506331	0.151899	0.506331
0	0.177214	0.468352
0.038461	0.217945	0.41025
0.0270272	0.256758	0.500003
0	0.249998	0.513885
0	0.21918	0.465758
0	0.222219	0.472215
0	0.228568	0.399995
0	0.246373	0.376805
0	0.246383	0.362327
0.0144926	0.217389	0.391299
0	0.253732	0.328359
0	0.242428	0.393945
0	0.230776	0.323086
0	0.230763	0.338452
0.0303023	0.181814	0.303023
0.030769	0.184614	0.276921
0.0769232	0.215385	0.261539
0.09524	0.19048	0.269847
0.0491796	0.147539	0.245898
0.0784348	0.0980434	0.29413
0	0.122444	0.285703
0	0.102043	0.285721
0	0.125004	0.250007
0	0.148939	0.297878
0	0.17391	0.304342
0	0.155557	0.266669
0.0227273	0.136364	0.272727
0	0.116276	0.255807
0	0.0930229	0.255813
0	0.0487796	0.292678
0	0.0243897	0.317066
0	0	0.256404
0	0	0.224997
0	0	0.157891
0	0	0.131574
0	0.078949	0.078949
0	0.0270266	0.108106
0	0.0540542	0.216217
0	0	0.19445
0	0.0784326	0.31373
0	0.0784296	0.254896
0	0.078434	0.274519
0	0.0392168	0.294126
0	0.0392156	0.274509
0	0.0199997	0.279996
0	0.0408162	0.326529
0	0.0625019	0.270841
0	0.0833316	0.291661
0	0.0816339	0.285719
0	0.104168	0.270837
0	0.125	0.291666
0	0.106387	0.276607
0	0.125001	0.270836
0	0.124995	0.270823
0	0.142855	0.265303
0	0.0999977	0.259994
0	0.0799999	0.26
0	0.0980398	0.235296
0	0.0599989	0.259995
0	0.09375	0.375
0	0.0303034	0.333337
0	0.0303025	0.424235
0	0.0303037	0.393949
0	0.0882328	0.382342
0	0.0909089	0.454544
0.0303032	0.0909095	0.454547
0	0.117651	0.411777
0	0.0882333	0.323522
0	0.0882352	0.323529
0	0.0882333	0.411755
0	0.030302	0.424228
0	0	0.393929
0	0.060607	0.363642
0	0.0909119	0.393952
0	0.0645174	0.322587
0	0.166672	0.333344
0	0.0999958	0.366651
0	0.133337	0.333342
0	0.0999966	0.366654
0	0.206889	0.482741
0	0.206902	0.534497
0	0.200006	0.500015
0.0333328	0.166664	0.599991
0	0.275858	0.551716
0.13333	0.266659	0.533318
0.0999973	0.299992	0.533319
0.0333316	0.266653	0.533306
0	0.233327	0.566651
0	0.133334	0.533336
0	0.0333331	0.53333
0	0.133333	0.466667
0.161292	0.19355	0.516133
0	0.266659	0.533319
0.034484	0.241388	0.482777
0	0.285711	0.499994
0.285728	0.285728	0.464308
0	0.321433	0.500008
0	0.259271	0.481504
0	0.185195	0.518547
0	0.0555532	0.416649
0	0.0540532	0.324319
0	0.0285719	0.342862
0	0	0.314274
0	0	0.361101
0	0	0.371426
0	0	0.352946
0	0	0.428555
0	0	0.457126
0	0	0.457133
0	0	0.411758
0	0	0.371435
0	0.0294128	0.382367
0	0.0285712	0.342854
0	0	0.38235
0	0	0.371423
0	0	0.342864
0	0.0571441	0.228577
0	0.0285706	0.314276
0	0.0285725	0.34287
0	0.0810803	0.459455
0	0.111114	0.500014
0	0.138883	0.472201
0	0.088238	0.44119
0	0.030304	0.424256
0	0	0.454554
0	0	0.515178
0	0	0.500007
0	0.0588238	0.558826
0	0.0294117	0.52941
0	0.088239	0.470608
0	0.121211	0.454541
0	0.147065	0.441195
0	0.0882365	0.500007
0	0.0588229	0.470583
0	0.0857116	0.485699
0	0.0882336	0.411757
0	0.117649	0.41177
0	0.181822	0.393949
0	0.14706	0.382356
0	0.0588252	0.294126
0	0.0285726	0.314298
0	0.117644	0.352933
0	0.121212	0.363636
0.0312496	0.0937489	0.374996
0	0.0967756	0.290327
0	0.124996	0.312489
0	0.129034	0.258069
0	0.0937525	0.250007
0	0.15152	0.272737
0	0.125005	0.312513
0	0.161298	0.322595
0	0.233329	0.333327
0	0.199997	0.399994
0	0.193542	0.387084
0.0322579	0.129032	0.387095
0	0.124996	0.406237
0	0.0937489	0.374996
0	0.161283	0.354822
0	0.161299	0.387117
0.0312491	0.187495	0.468737
0	0.124996	0.437487
0.0625004	0.0937506	0.406253
0	0.121207	0.424224
0	0.151512	0.333326
0	0.176465	0.352929
0	0.249995	0.361104
0	0.29729	0.378369
0	0.263151	0.394726
0.0789459	0.263153	0.421045
0.0512797	0.230759	0.461517
0.0789445	0.263148	0.499982
0.0263146	0.289461	0.473663
0.131576	0.263152	0.447358
0.16216	0.24324	0.378374
0.0555551	0.194443	0.472218
0.111109	0.194441	0.416659
0.0571433	0.228573	0.428575
0.0857136	0.257141	0.428568
0.0882317	0.264695	0.411748
0	0	0.321425
0	0	0.259271
0	0	0.192315
0	0	0.250008
0	0	0.199999
0	0	0.291673
0	0	0.291677
0	0	0.359984
0	0.0400015	0.360014
0	0	0.291673
0	0	0.347823
0	0	0.333349
0	0	0.319998
0	0	0.360009
0	0	0.280007
0	0	0.359982
0	0	0.320003
0	0.0384614	0.307691
0	0.0400009	0.280006
0	0.039999	0.239994

[truncated: 55 more sheets: Figure 3i, Figure 3j, Figure 3k, Figure 3l, Figure 3m, Figure 3n, Figure 4e, Figure 4f, Figure 4g, Figure 4h, Figure 5b, Figure5c, Figure 5d, Figure 6d, Supplementary Fig 2m, Supplementary Fig 2n, Supplementary Fig 2o, Supplementary Fig 2p, Supplementary Fig 3e, Supplementary Fig 3f …]
